# Supplementary material for: The impact of the internationalization of China’s new retail industry on corporate performance—A moderating effect based on proprietary assets
Source: PLoS One. 2022 May 27;17(5):e0267825. doi: 10.1371/journal.pone.0267825 (PMC9140271; doi:10.1371/journal.pone.0267825)
Supplement: S1 Data — (XLSX) [file pone.0267825.s001.xlsx]

## Sheet: Sheet1
year	com	CFP	SC	sc1	ER	AG	RDI	rdi	MI	mi1	CI	DOI	doi1	BS	OB	BP	BM	BA	BL	D2	D4	D5
2007	61	2.67287	22.3916	0.0451093	0.248252	8.29605	0	-0.008234	0.0982032	-0.0179998	0.188531	-4.61512	-0.625996	18	-0.955511	0	0	0.0391992	0	1	0	0
2008	61	1.61404	22.5405	0.193997	-0.216192	8.38343	0	-0.008234	0.118677	0.00247353	0.0895718	-4.61512	-0.625996	18	-0.955511	0	0	0.0336193	0	1	0	0
2009	61	2.0268	22.6707	0.324277	0.0214015	8.46358	0	-0.008234	0.0672396	-0.0489634	0.0322566	-4.61512	-0.625996	18	-0.955511	0	0	0.0171665	0	1	0	0
2010	61	2.07054	22.9329	0.586471	0.345124	8.53778	0	-0.008234	0.0500856	-0.0661174	0.20664	-4.61512	-0.625996	18	-0.955511	0	0	0.0260441	0	1	0	0
2011	61	1.46881	22.9732	0.62674	0.263962	8.60685	0	-0.008234	0.0553442	-0.0608588	0.27632	-4.61512	-0.625996	18	-0.955511	0	0	0.0242635	0	1	0	0
2012	61	1.33574	23.0857	0.739218	0.376576	8.67163	0	-0.008234	0.0611803	-0.0550227	0.190395	-4.61512	-0.625996	18	-0.955511	0	0	0.0159411	0	1	0	0
2013	61	1.66878	23.2266	0.880147	-0.00065841	8.7323	0.0007	-0.007534	0.0363563	-0.0798467	0.13387	-4.61512	-0.625996	19	-1.02962	0	0	0.021027	0	1	0	0
2014	61	2.16435	23.3483	1.00184	0.217109	8.78951	0.0006	-0.007634	0.068699	-0.047504	0.204842	-4.61512	-0.625996	20	-0.619039	0	0	0.0171388	0.0478867	1	1	0
2015	61	2.48372	23.504	1.15757	0.501462	8.84362	0.0095	0.001266	0.0833495	-0.0328535	0.151645	-4.61512	-0.625996	18	-0.955511	0	0	0.016755	0	1	1	0
2016	61	1.85472	23.571	1.22456	0.565664	8.89508	0	-0.008234	0.0872329	-0.0289701	0.0976307	-4.61512	-0.625996	27	-1.04982	0	0	0.0226735	0	1	1	0
2017	61	1.34971	23.6594	1.31296	0.662775	8.9439	0.0017	-0.006534	0.0738321	-0.0423709	0.0527379	-4.61512	-0.625996	29	-1.14513	0	0	0.0261151	0	1	1	0
2018	61	1.08631	23.6677	1.32122	0.632845	8.99044	0.0031	-0.005134	0.060401	-0.055802	-0.00462547	-4.61512	-0.625996	18	-0.955511	0	0	0.0236827	0	1	1	1
2019	61	1.13348	23.6988	1.35236	0.616903	9.03491	0	-0.008234	0.0391242	-0.0770788	0.0228128	-4.61512	-0.625996	19	-1.02962	1	0	0.0198013	0	1	1	1
2007	417	2.30726	21.6352	-0.711225	0.384808	8.33303	0	-0.008234	0.0246192	-0.0915838	-0.018258	-4.61512	-0.625996	14	-0.916291	0	0	0.0214914	0	1	0	0
2008	417	1.59457	21.9295	-0.417009	0.595458	8.41737	0	-0.008234	0.0252124	-0.0909906	0.25687	-4.61512	-0.625996	14	-0.916291	0	0	0.0319166	0	1	0	0
2009	417	2.55083	22.0299	-0.316538	0.599854	8.49495	0	-0.008234	0.0272798	-0.0889232	0.0186518	-4.61512	-0.625996	14	-0.916291	0	0	0.0186956	0	1	0	0
2010	417	2.71134	22.2214	-0.125027	0.536333	8.56694	0	-0.008234	0.0278289	-0.0883741	0.049303	-4.61512	-0.625996	14	-0.916291	0	1	0.0139673	0	1	0	0
2011	417	1.75595	22.5432	0.196755	0.263836	8.63409	0	-0.008234	0.0310417	-0.0851613	0.0747283	-4.61512	-0.625996	14	-0.916291	0	1	0.00975745	0	1	0	0
2012	417	1.35769	22.6201	0.273582	0.159179	8.69718	0	-0.008234	0.0357947	-0.0804083	0.297077	-4.61512	-0.625996	19	-1.02962	0	1	0.00920808	0	1	0	0
2013	417	1.19135	22.7405	0.394057	0.163969	8.75637	0	-0.008234	0.0340647	-0.0821383	0.255114	-4.61512	-0.625996	14	-0.916291	0	0	0.00999134	0	1	0	0
2014	417	1.34594	22.7964	0.449933	0.130894	8.81225	0	-0.008234	0.0364691	-0.0797339	0.162338	-4.61512	-0.625996	14	-0.916291	0	0	0.00870436	0	1	1	0
2015	417	1.55846	22.8389	0.49244	0.123458	8.86517	0	-0.008234	0.0407691	-0.0754339	0.210832	-4.61512	-0.625996	14	-0.916291	0	0	0.00732178	0	1	1	0
2016	417	1.28128	22.9452	0.598774	0.207725	8.91557	0	-0.008234	0.0419889	-0.0742141	0.0663268	-4.61512	-0.625996	19	-0.77319	0	0	0.0111414	0	1	1	0
2017	417	1.1957	23.0354	0.688968	0.291409	8.96342	0	-0.008234	0.0442563	-0.0719467	0.0961816	-4.61512	-0.625996	14	-0.916291	0	0	0.0072167	0	1	1	0
2018	417	0.897046	23.0758	0.729281	0.305529	9.00908	0	-0.008234	0.0452104	-0.0709926	0.0628643	-4.61512	-0.625996	16	-1.09861	0	0	0.00510035	0	1	1	1
2019	417	0.918074	23.1047	0.758232	0.252303	9.05275	0	-0.008234	0.0487093	-0.0674937	0.17976	-4.61512	-0.625996	14	-0.916291	0	0	0.00566913	0	1	1	1
2007	501	2.91806	22.1715	-0.17496	0.823994	8.61613	0	-0.008234	0.111624	-0.0045794	0.237104	-4.61512	-0.625996	16	-1.09861	0	0	0.00744868	0.254645	1	0	0
2008	501	1.19495	22.3677	0.0212396	0.862534	8.68033	0	-0.008234	0.126161	0.00995784	0.059859	-4.61512	-0.625996	16	-1.09861	0	0	0.00932798	0.073943	1	0	0
2009	501	2.02274	22.4895	0.143062	1.01511	8.7405	0	-0.008234	0.120551	0.00434847	0.381312	-4.61512	-0.625996	16	-1.09861	0	0	0.0144055	0.0212259	1	0	0
2010	501	2.00285	22.7325	0.386008	1.10917	8.79725	0	-0.008234	0.124211	0.00800834	0.197202	-4.61512	-0.625996	16	-1.09861	0	0	0.0199878	0.0207526	1	0	0
2011	501	1.56746	22.9949	0.648406	1.20587	8.85095	0	-0.008234	0.128831	0.0126275	0.247813	-4.61512	-0.625996	16	-1.09861	0	0	0.0190981	0.0215546	1	0	0
2012	501	1.28937	23.1247	0.77819	1.15774	8.90205	0	-0.008234	0.129169	0.0129657	0.117598	-4.61512	-0.625996	15	-1.0116	0	0	0.0112558	0.0183622	1	0	0
2013	501	1.26483	23.2597	0.913218	1.11218	8.95053	0	-0.008234	0.127823	0.0116202	0.149192	-4.61512	-0.625996	24	-0.887303	0	0	0.0156223	0.0186832	1	0	0
2014	501	1.2722	23.4738	1.12732	1.14976	8.99678	0	-0.008234	0.132485	0.0162821	0.387109	-4.61512	-0.625996	15	-1.0116	0	0	0.0152908	0.0190413	1	1	0
2015	501	1.40517	23.5998	1.25337	1.19411	9.04097	0	-0.008234	0.131809	0.0156061	0.214768	-4.61512	-0.625996	16	-1.09861	0	0	0.0140946	0	1	1	0
2016	501	1.30909	23.6019	1.25546	0.662057	9.08342	0	-0.008234	0.127343	0.0111396	-0.0141931	-4.61512	-0.625996	15	-1.0116	0	0	0.0163272	0.0229089	1	1	0
2017	501	1.28276	23.6147	1.26827	0.412435	9.12402	0	-0.008234	0.11998	0.00377727	-0.0473281	-4.61512	-0.625996	17	-1.17865	1	0	0.0344808	0.0343616	1	1	0
2018	501	0.958096	23.8538	1.50735	0.573487	9.16304	0	-0.008234	0.121027	0.00482427	0.196214	-4.61512	-0.625996	15	-1.0116	1	0	0.0142072	0.0349694	1	1	1
2019	501	1.02977	23.8843	1.53784	0.392797	9.20059	0	-0.008234	0.115615	-0.000587784	0.0611208	-4.61512	-0.625996	16	-1.09861	0	0	0.016238	0	1	1	1
2007	564	2.25053	20.8952	-1.45127	0.00892904	8.53778	0	-0.008234	0.0363442	-0.0798588	0.0115301	-4.61512	-0.625996	10	-0.847298	0	0	0.0297677	0.785571	0	0	0
2008	564	1.16416	20.9768	-1.36969	-0.0121022	8.60703	0	-0.008234	0.0558378	-0.0603652	-0.24602	-4.61512	-0.625996	10	-0.847298	0	0	0.0273436	0.749012	0	0	0
2009	564	1.62083	21.3763	-0.970127	0.344498	8.67163	0	-0.008234	0.0801234	-0.0360796	0.256273	-4.61512	-0.625996	10	-0.847298	0	0	0.00895639	0.649185	0	0	0
2010	564	1.56723	21.7454	-0.601075	0.899957	8.7323	0	-0.008234	0.0877765	-0.0284265	0.510002	-4.61512	-0.625996	10	-0.847298	0	0	0.0106788	0	0	0	0
2011	564	1.19795	22.0155	-0.331007	1.18951	8.78951	0	-0.008234	0.0877904	-0.0284126	0.0750729	-4.61512	-0.625996	11	-0.559616	0	0	0.00932183	0.756042	0	0	0
2012	564	1.03896	22.5547	0.208224	0.755353	8.84376	0	-0.008234	0.0795623	-0.0366407	0.439767	-4.61512	-0.625996	11	-0.559616	1	0	0.00810576	0.685832	0	0	0
2013	564	1.06723	22.6331	0.286624	1.08941	8.89508	0	-0.008234	0.0806221	-0.0355809	0.34381	-4.61512	-0.625996	13	-0.470004	1	0	0.00883841	0.618447	0	0	0
2014	564	1.08021	22.9321	0.585589	1.21631	8.9439	0	-0.008234	0.114897	-0.00130605	0.19005	-4.61512	-0.625996	10	-0.847298	0	0	0.00627004	0.719049	0	1	0
2015	564	1.09451	23.9293	1.58286	0.609897	8.99044	0	-0.008234	0.144076	0.0278732	1.03346	-4.61512	-0.625996	10	-0.847298	0	0	0.00224102	0.527264	0	1	0
2016	564	1.40973	24.6271	2.28068	-0.479052	9.03503	0	-0.008234	0.103541	-0.0126619	0.75374	-4.61512	-0.625996	15	-1.38629	0	0	0.00205848	0.516504	0	1	0
2017	564	0.954126	24.7453	2.39887	-0.242662	9.07761	0.0001	-0.008134	0.0481384	-0.0680646	0.0505785	-2.22999	1.75914	11	-0.980829	0	1	0.00308298	0.758075	0	1	0
2018	564	0.697166	24.7457	2.39922	-0.302505	9.11844	0.0003	-0.007934	0.0755075	-0.0406955	-0.00266023	-2.09839	1.89074	12	-1.09861	0	0	0.00398768	0.834956	0	1	1
2019	564	0.692419	24.6832	2.33674	-0.32819	9.15768	0.0019	-0.006334	0.154447	0.0382441	-0.0862556	-3.03149	0.95764	11	-0.980829	0	0	0.00410832	0.781204	0	1	1
2007	679	1.58455	22.27	-0.0764648	1.54096	8.29255	0	-0.008234	0.081644	-0.034559	-0.0308964	-4.61512	-0.625996	13	-1.20397	0	0	0.0151488	0.53068	0	0	0
2008	679	1.08168	22.3047	-0.0417347	1.44038	8.38023	0	-0.008234	0.0669126	-0.0492904	0.0275735	-4.61512	-0.625996	10	-0.847298	0	0	0.016474	0.5431	0	0	0
2009	679	1.55665	22.2213	-0.125198	0.995001	8.46062	0	-0.008234	0.0487003	-0.0675027	0.386921	-3.54942	0.439704	10	-0.847298	0	0	0.0223539	0.519698	0	0	0
2010	679	1.24991	22.7484	0.401934	1.40951	8.53503	0	-0.008234	0.0444131	-0.0717899	0.228304	-3.8506	0.138527	10	-0.847298	0	0	0.0213881	0.635486	0	0	0
2011	679	1.05574	22.9603	0.6138	1.53829	8.60429	0	-0.008234	0.0509254	-0.0652776	0.0842278	-4.61512	-0.625996	10	-0.847298	0	0	0.0329142	0.414146	0	0	0
2012	679	1.06565	22.9869	0.640392	1.37675	8.66923	0	-0.008234	0.056625	-0.059578	0.0914795	-4.61512	-0.625996	9	-0.693147	0	0	0.0264843	0.490232	0	0	0
2013	679	0.996877	22.971	0.624485	1.26351	8.73004	0	-0.008234	0.0579234	-0.0582796	0.242743	-4.61512	-0.625996	9	-0.693147	0	0	0.0186882	0.675808	0	0	0
2014	679	1.06237	22.9095	0.563059	1.18418	8.78737	0	-0.008234	0.0613066	-0.0548964	0.0824991	-4.61512	-0.625996	9	-0.693147	0	0	0.0179108	0.703711	0	1	0
2015	679	1.59754	22.8548	0.508354	1.27871	8.84159	0	-0.008234	0.0781988	-0.0380042	0.0271649	-4.61512	-0.625996	9	-0.693147	1	0	0.0120573	0.806873	0	1	0
2016	679	1.49723	22.6608	0.314284	1.22685	8.89316	0	-0.008234	0.104147	-0.0120562	-0.483683	-4.61512	-0.625996	10	-0.847298	0	0	0.0229683	0.0124783	0	1	0
2017	679	1.17075	22.5222	0.175734	1.12216	8.94207	0	-0.008234	0.0389846	-0.0772184	-0.075925	-4.61512	-0.625996	10	-0.847298	1	0	0.0399403	0.00850764	0	1	0
2018	679	1.06414	22.3892	0.0427129	1.41647	8.9887	0	-0.008234	0.0648279	-0.0513751	-0.145473	-4.61512	-0.625996	11	-0.980829	1	0	0.0532639	0.00622563	0	1	1
2019	679	1.13251	22.2289	-0.117585	1.73615	9.03325	0	-0.008234	0.073974	-0.042229	-0.0195916	-4.61512	-0.625996	11	-0.980829	1	0	0.0513853	0	0	1	1
2007	681	8.0658	19.1243	-3.22217	-1.52347	8.2933	0	-0.008234	0.0675226	-0.0486804	-0.263554	0.124663	4.11379	16	-1.46634	0	0	0.0371392	0.222102	0	0	0
2008	681	3.09512	18.8827	-3.46377	-1.29372	8.38092	0	-0.008234	0.118866	0.00266305	-0.295472	0.325404	4.31453	14	-1.29928	0	1	0.0755262	0.0211826	0	0	0
2013	681	8.37364	19.5451	-2.80138	-0.625752	8.73053	0.0496	0.041366	0.0910944	-0.0251086	1.14238	-4.61512	-0.625996	14	-1.29928	1	1	0.0689554	0	0	0	0
2014	681	9.31772	21.1444	-1.20206	-2.28197	8.78783	0.085	0.076766	0.0786158	-0.0375872	2.33122	-4.61512	-0.625996	22	-0.980829	0	0	0.0608333	0.235688	0	1	0
2015	681	9.85054	21.7422	-0.604312	-1.1657	8.84203	0.0421	0.033866	0.0962603	-0.0199427	0.488119	-3.9726	0.0165212	11	-0.980829	0	0	0.0436565	4.73403e-05	0	1	0
2016	681	4.12753	21.9827	-0.363731	-0.672675	8.89357	0.0484	0.040166	0.0937368	-0.0224662	0.366489	-3.75975	0.229373	12	-1.09861	0	0	0.0230239	0.547516	0	1	0
2017	681	3.70287	22.1326	-0.213833	-0.551707	8.94246	0.0616	0.053366	0.0881935	-0.0280095	0.290343	-2.72883	1.26029	13	-0.81093	0	0	0.0287619	0.564335	0	1	0
2018	681	4.17439	22.1655	-0.180996	-0.790212	8.98907	0.0656	0.057366	0.0817007	-0.0345023	-0.0200094	-2.42862	1.56051	11	-0.980829	0	0	0.0273922	0.482409	0	1	1
2019	681	3.187	22.1384	-0.208036	-1.08031	9.0336	0.0976	0.089366	0.108175	-0.0080279	0.0618668	-2.28498	1.70415	12	-1.09861	0	0	0.0337498	0.449537	0	1	1
2007	756	1.59401	21.54	-0.806428	-1.14477	8.24276	0	-0.008234	0.0470392	-0.0691638	0.207459	-0.782582	3.20654	13	-0.154151	0	0	0.0145017	0	1	0	0
2008	756	0.923868	21.4942	-0.852293	-0.790193	8.33471	0	-0.008234	0.0483304	-0.0678726	-0.101005	-0.926079	3.06305	14	-0.287682	0	0	0.0187047	0.0794326	1	0	0
2009	756	1.49495	21.6888	-0.657671	-0.557566	8.4187	0	-0.008234	0.0538115	-0.0623915	0.202863	-1.21136	2.77776	13	-0.470004	0	0	0.0200042	0.0438112	1	0	0
2010	756	1.38802	21.7311	-0.615405	-0.514418	8.49617	0.004	-0.004234	0.0503188	-0.0658842	0.00924092	-0.830253	3.15887	12	-0.693147	0	0	0.0227406	0.0340932	1	0	0
2011	756	1.03758	21.8233	-0.523196	-0.332769	8.56808	0.0117	0.003466	0.0687682	-0.0474348	0.1648	-0.755346	3.23378	15	-0.405465	0	0	0.00946704	0.0341962	1	0	0
2012	756	0.957134	22.012	-0.334448	0.0409575	8.63533	0.0101	0.001866	0.0818174	-0.0343856	0.179018	-0.697332	3.29179	13	-0.470004	0	0	0.012092	0	1	0	0
2013	756	0.967051	22.1119	-0.234523	0.121289	8.69818	0.0145	0.006266	0.0881125	-0.0280905	0.107912	-0.681479	3.30765	13	-0.470004	0	0	0.0129573	0.0286117	1	0	0
2014	756	1.2316	22.169	-0.177427	0.199194	8.75731	0.0236	0.015366	0.0894152	-0.0267878	0.114237	-0.974806	3.01432	13	-0.154151	0	0	0.0150151	0.00791481	1	1	0
2015	756	1.61967	22.2256	-0.120879	0.234345	8.81314	0.0328	0.024566	0.0995208	-0.0166822	0.0205962	-1.16514	2.82399	12	-0.693147	0	0	0.0130169	0	1	1	0
2016	756	1.5162	22.2757	-0.0708053	0.240061	8.86616	0.0266	0.018366	0.101643	-0.0145602	0.0586393	-1.0697	2.91942	13	-0.470004	0	0	0.0150796	0	1	1	0
2017	756	1.58032	22.386	0.039518	0.0435217	8.91637	0.035	0.026766	0.114232	-0.00197056	0.0801789	-1.24063	2.7485	13	-1.20397	0	0	0.0177382	0	1	1	0
2018	756	1.02981	22.5071	0.160608	0.108434	8.96418	0.0357	0.027466	0.127976	0.0117731	0.0900992	-1.23039	2.75873	14	-0.916291	0	0	0.0154773	0	1	1	1
2019	756	1.11947	22.5852	0.238707	0.0668257	9.00981	0.042	0.033766	0.142455	0.0262521	0.115254	-1.15015	2.83898	13	-0.81093	0	0	0.0151371	0	1	1	1
2007	759	2.58849	21.9238	-0.422646	0.805325	8.26333	0	-0.008234	0.109954	-0.00624888	0.0646061	-4.61512	-0.625996	18	-0.955511	0	0	0.00922796	0.0975693	1	0	0
2008	759	1.88958	22.1456	-0.200875	0.48534	8.3535	0	-0.008234	0.113258	-0.00294516	0.103877	-4.61512	-0.625996	18	-0.955511	0	0	0.00635413	0.0772402	1	0	0
2009	759	2.21386	22.2584	-0.0880701	0.515195	8.43598	0	-0.008234	0.116305	0.000101699	0.0506308	-4.61512	-0.625996	18	-0.955511	0	0	0.00623217	0	1	0	0
2010	759	2.02525	22.493	0.14648	0.291925	8.51218	0	-0.008234	0.122327	0.00612365	0.131246	-4.61512	-0.625996	18	-0.955511	0	0	0.00543298	0	1	0	0
2011	759	1.38034	22.7823	0.435843	0.602354	8.58298	0	-0.008234	0.127331	0.0111282	0.27783	-4.61512	-0.625996	21	-0.693147	0	0	0.00472341	0	1	0	0
2012	759	1.19831	22.7912	0.444711	0.539432	8.64927	0	-0.008234	0.136369	0.0201662	0.0704492	-4.61512	-0.625996	18	-0.955511	0	0	0.00370954	0.261711	1	0	0
2013	759	1.21196	22.9042	0.557774	0.696649	8.71128	0	-0.008234	0.143433	0.0272299	0.162337	-4.61512	-0.625996	18	-0.955511	0	0	0.00285534	0.220179	1	0	0
2014	759	1.34113	22.9043	0.557817	0.645085	8.76966	0	-0.008234	0.158062	0.0418592	0.140054	-4.61512	-0.625996	29	-1.14513	0	0	0.00338276	0.0908439	1	1	0
2015	759	1.33479	22.8769	0.530461	0.637856	8.82482	0	-0.008234	0.170908	0.0547051	0.00718322	-4.61512	-0.625996	16	-1.09861	0	0	0.00660742	0.281597	1	1	0
2016	759	1.36434	22.9298	0.583378	0.702162	8.87724	0	-0.008234	0.194495	0.0782918	0.0265413	-4.61512	-0.625996	16	-1.09861	0	0	0.00457234	0.279768	1	1	0
2017	759	1.42975	22.7716	0.425144	0.328709	8.92692	0	-0.008234	0.189383	0.0731803	-0.118082	-4.61512	-0.625996	19	-1.02962	0	0	0.00591899	0.243059	1	1	0
2018	759	0.99608	22.8032	0.456732	0.187864	8.97424	0	-0.008234	0.194633	0.0784299	0.00824571	-4.61512	-0.625996	16	-1.09861	0	0	0.00455681	0.241364	1	1	1
2019	759	1.16283	22.9436	0.597115	0.455584	9.01942	0	-0.008234	0.190153	0.0739505	0.20109	-4.61512	-0.625996	18	-0.955511	1	0	0.0039359	0.236866	1	1	1
2007	785	1.82668	21.5672	-0.779267	1.09089	8.24958	0	-0.008234	0.0113575	-0.104846	-0.0235083	-4.61512	-0.625996	14	-1.29928	0	0	0.0120037	0.000992032	1	0	0
2008	785	1.21421	21.5904	-0.756077	1.08065	8.34093	0	-0.008234	0.010934	-0.105269	0.0132893	-4.61512	-0.625996	14	-1.29928	0	0	0.0109232	0	1	0	0
2009	785	1.85385	21.6378	-0.708687	1.0276	8.42442	0	-0.008234	0.00988197	-0.106321	0.00615626	-4.61512	-0.625996	14	-1.29928	0	0	0.010951	0	1	0	0
2010	785	1.8163	21.6929	-0.653598	0.962066	8.50147	0	-0.008234	0.0125561	-0.103647	0.0141743	-4.61512	-0.625996	13	-1.20397	0	0	0.00993344	0	1	0	0
2011	785	1.27277	21.7262	-0.620317	0.889536	8.57301	0	-0.008234	0.0135919	-0.102611	-0.0523488	-4.61512	-0.625996	13	-1.20397	1	0	0.0100563	0	1	0	0
2012	785	1.22751	21.7879	-0.558544	0.855168	8.63994	0	-0.008234	0.015487	-0.100716	0.00374036	-4.61512	-0.625996	14	-1.29928	1	0	0.0105475	0	1	0	0
2013	785	1.17502	21.8257	-0.520795	0.817337	8.70251	0	-0.008234	0.0162648	-0.0999382	0.156972	-4.61512	-0.625996	14	-1.29928	1	0	0.00853337	0	1	0	0
2014	785	1.4099	21.7825	-0.563933	0.674817	8.76139	0	-0.008234	0.015712	-0.100491	0.117992	-4.61512	-0.625996	14	-1.29928	0	0	0.00977622	0	1	1	0
2015	785	2.20845	21.6931	-0.653395	0.644841	8.817	0	-0.008234	0.0162475	-0.0999555	-0.0627988	-4.61512	-0.625996	13	-1.20397	0	0	0.0126284	0	1	1	0
2016	785	1.93118	21.7767	-0.569817	0.762041	8.86982	0	-0.008234	0.0134445	-0.102758	-0.0690816	-4.61512	-0.625996	12	-1.09861	0	0	0.01367	0.00537216	1	1	0
2017	785	1.42162	21.7641	-0.582395	0.180595	8.91985	0	-0.008234	0.0115417	-0.104661	-0.0814954	-4.61512	-0.625996	13	-1.20397	0	0	0.0253797	0	1	1	0
2018	785	0.634955	24.0567	1.71022	0.308167	8.9675	0.01	0.001766	0.0795183	-0.0366847	2.66047	-4.61512	-0.625996	13	-1.20397	0	0	0.00616324	0	1	1	1
2019	785	2.29742	24.2433	1.89684	0.0912451	9.01299	0.0058	-0.002434	0.0808746	-0.0353284	0.232681	-4.61512	-0.625996	28	-1.09861	0	0	0.0284182	0	1	1	1
2007	882	3.72191	20.8512	-1.49525	-0.0667857	8.15651	0	-0.008234	0.264702	0.148499	-0.123833	-4.61512	-0.625996	12	-1.09861	0	0	0.0209061	0.327941	0	0	0
2008	882	1.51405	20.5669	-1.77962	-1.08628	8.25635	0	-0.008234	0.17021	0.0540069	0.026827	-4.61512	-0.625996	12	-1.09861	0	0	0.0858355	0.544922	0	0	0
2009	882	2.01334	21.6958	-0.650677	-0.746904	8.34688	0	-0.008234	0.196755	0.0805524	1.19431	-4.61512	-0.625996	12	-1.09861	0	0	0.0562099	0.391978	0	0	0
2010	882	1.25601	22.5611	0.214615	-0.378563	8.42989	0	-0.008234	0.31353	0.197327	0.583107	-4.61512	-0.625996	12	-1.09861	0	0	0.034987	0.213988	0	0	0
2011	882	1.07471	22.511	0.164549	-0.057017	8.50654	0	-0.008234	0.17205	0.0558475	0.0757472	-4.61512	-0.625996	12	-1.09861	0	0	0.0352776	0.198592	0	0	0
2012	882	0.9688	22.7227	0.376237	0.110217	8.57791	0	-0.008234	0.227554	0.111351	0.409797	-4.61512	-0.625996	13	-1.20397	0	0	0.0308303	0.522445	0	0	0
2013	882	0.938777	23.3114	0.964925	-0.0385003	8.64435	0	-0.008234	0.203019	0.0868156	0.418084	-4.61512	-0.625996	12	-1.09861	0	0	0.0247474	0.231473	0	0	0
2014	882	1.18413	23.3087	0.962247	-0.0215019	8.70666	0	-0.008234	0.214791	0.0985879	0.113544	-4.61512	-0.625996	12	-1.09861	0	0	0.021175	0.256626	0	1	0
2015	882	1.44464	23.3338	0.98735	0.0418557	8.7653	0	-0.008234	0.309867	0.193664	-0.115836	-4.61512	-0.625996	12	-1.09861	0	0	0.0212598	0.289139	0	1	0
2016	882	1.36452	23.098	0.751495	-0.331053	8.82085	0	-0.008234	0.350013	0.23381	-0.276628	-4.61512	-0.625996	14	-1.29928	0	1	0.0296186	0.316555	0	1	0
2017	882	1.03174	23.3544	1.00789	-0.279342	8.87333	0	-0.008234	0.357469	0.241266	0.308664	-4.61512	-0.625996	15	-1.0116	0	1	0.0257303	0.230933	0	1	0
2018	882	0.863545	23.3464	0.999882	-0.320703	8.92319	0	-0.008234	0.322939	0.206736	-0.216411	-4.61512	-0.625996	14	-0.916291	0	1	0.0250096	0.418913	0	1	1
2019	882	0.851208	23.3585	1.01198	-0.365745	8.97069	0	-0.008234	0.294748	0.178545	0.0993242	-4.61512	-0.625996	14	-0.916291	0	1	0.0241216	0.427462	0	1	1
2007	2024	7.08418	23.5101	1.16364	0.859361	7.13807	0	-0.008234	0.0771925	-0.0390105	1.25129	-4.61512	-0.625996	12	-1.09861	0	0	0.00464048	0	0	0	0
2008	2024	3.05641	23.7968	1.45035	0.316598	7.39326	0	-0.008234	0.0989519	-0.0172511	0.52093	-4.61512	-0.625996	12	-1.09861	0	0	0.00292311	0	0	0	0
2009	2024	3.28784	24.3023	1.95586	0.337423	7.59589	0.0012	-0.007034	0.0910348	-0.0251682	0.242049	-4.61512	-0.625996	12	-1.09861	0	0	0.00265523	0	0	0	0
2010	2024	2.65815	24.5053	2.15888	0.285084	7.7643	0.0012	-0.007034	0.091733	-0.02447	0.51357	-3.90264	0.0864842	12	-1.09861	0	0	0.00262546	0	0	0	0
2011	2024	1.60244	24.814	2.46758	0.467479	7.90839	0.0009	-0.007334	0.101307	-0.0148965	0.627773	-3.54081	0.44831	12	-1.09861	0	0	0.00158542	0	0	0	0
2012	2024	1.26241	25.0561	2.70965	0.480076	8.03463	0.0012	-0.007034	0.121754	0.00555075	0.252019	-2.4758	1.51333	12	-1.09861	0	0	0.0019282	0.505464	0	0	0
2013	2024	1.45739	25.1426	2.79616	0.63922	8.14642	0.0016	-0.006634	0.122591	0.00638777	0.234115	-2.42816	1.56096	16	-0.510826	0	0	0.00197445	0.17295	0	0	0
2014	2024	1.44907	25.1323	2.78587	0.578161	8.24696	0.0069	-0.001334	0.131504	0.0153005	0.0934636	-2.25453	1.73459	12	-1.09861	0	0	0.0014352	0.260164	0	1	0
2015	2024	1.76499	25.2015	2.85499	0.564646	8.33831	0.0074	-0.000834	0.124312	0.00810931	-0.00707843	-2.18185	1.80728	12	-1.09861	0	0	0.00128008	0.0975749	0	1	0
2016	2024	1.2674	25.6445	3.298	-0.0390334	8.42222	0.0085	0.000266	0.119161	0.0029578	0.559013	-2.59578	1.39335	12	-1.09861	0	0	0.00135982	0.167713	0	1	0
2017	2024	1.19579	25.7813	3.4348	-0.127063	8.49944	0.0097	0.001466	0.111535	-0.00466772	0.237173	-3.07751	0.911611	12	-1.09861	0	0	0.0016854	0.16559	0	1	0
2018	2024	1.01751	26.0189	3.67245	0.232108	8.57111	0.0118	0.003566	0.108112	-0.00809088	-0.0251136	-2.93955	1.04957	12	-1.09861	0	0	0.00142806	0.167401	0	1	1
2019	2024	1.02947	26.1907	3.84424	0.54113	8.63799	0.0154	0.007166	0.127204	0.0110012	0.538946	-2.85523	1.13389	13	-0.81093	0	0	0.00111636	0.187949	0	1	1
2007	2153	12.4164	20.2679	-2.07859	-1.79266	4.94876	0.1056	0.097366	0.103866	-0.0123368	0.931623	-4.61512	-0.625996	9	-1.25276	0	1	0.0510386	0	0	0	0
2008	2153	7.08813	20.4775	-1.86895	-1.7453	6.22851	0.0947	0.086466	0.0881263	-0.0280767	0.673257	-2.07145	1.91768	9	-1.25276	0	1	0.0264357	0	0	0	0
2009	2153	8.64356	20.5829	-1.76361	-1.79504	6.77079	0.1331	0.124866	0.0834438	-0.0327592	0.125635	-1.7654	2.22373	9	-1.25276	0	1	0.0375265	0	0	0	0
2010	2153	11.9811	20.791	-1.55551	-1.70746	7.12044	0.0829	0.074666	0.0734583	-0.0427447	0.173849	-1.87404	2.11508	10	-0.847298	0	1	0.0276781	0	0	0	0
2011	2153	6.19553	20.9874	-1.35903	-1.85015	7.37901	0.0742	0.065966	0.0741855	-0.0420175	0.110011	-1.85269	2.13643	9	-0.693147	0	1	0.0297677	0	0	0	0
2012	2153	4.53061	21.1455	-1.20102	-1.91192	7.58477	0.1061	0.097866	0.0704906	-0.0457124	0.116534	-2.18708	1.80204	9	-0.693147	0	1	0.0250728	0	0	0	0
2013	2153	6.37658	21.5923	-0.754152	-1.25527	7.75491	0.2091	0.200866	0.0718946	-0.0443084	0.63521	-1.91663	2.0725	9	-0.693147	0	1	0.0222283	0	0	0	0
2014	2153	8.42374	21.629	-0.71749	-1.22996	7.90027	0.0435	0.035266	0.0549596	-0.0612434	0.25527	-2.37019	1.61893	9	-0.693147	0	1	0.0171474	0	0	1	0
2015	2153	10.2914	22.3866	0.0401163	-2.03327	8.02715	0.0484	0.040166	0.0615929	-0.0546101	0.418189	-2.27394	1.71519	9	-0.693147	0	1	0.0190057	0	0	1	0
2016	2153	4.44542	22.5245	0.178055	-1.70784	8.14002	0.0582	0.049966	0.069493	-0.04671	0.408606	-3.02187	0.967251	10	-0.847298	0	1	0.016508	0	0	1	0
2017	2153	4.39444	22.6384	0.291882	-1.35955	8.24118	0.0674	0.059166	0.0639169	-0.0522861	0.110664	-2.43337	1.55575	10	-0.847298	0	1	0.013668	0	0	1	0
2018	2153	2.8382	23.0484	0.70195	-1.89555	8.33303	0.1413	0.133066	0.0741828	-0.0420202	0.18162	-2.35459	1.63453	10	-0.847298	0	1	0.0114986	0	0	1	1
2019	2153	3.97	23.1127	0.766184	-1.77142	8.41715	0.1522	0.143966	0.0869039	-0.0292991	0.265458	-1.98351	2.00562	12	-0.336472	0	1	0.00868324	0	0	1	1
2007	2183	2.30762	22.5979	0.251459	1.58502	3.89182	0	-0.008234	0.00226328	-0.11394	0.887895	1.58918	5.5783	14	-0.916291	0	1	0.0547651	0	1	0	0
2008	2183	1.69393	22.357	0.01058	1.16857	6.02828	0	-0.008234	0.00511838	-0.111085	0.591034	-4.61512	-0.625996	14	-0.916291	0	1	0.0634388	0	1	0	0
2009	2183	1.5494	22.9407	0.59427	1.74941	6.65929	0	-0.008234	0.00615136	-0.110052	0.966061	0.500608	4.48973	14	-0.916291	0	1	0.0682578	0	1	0	0
2010	2183	1.39718	23.2775	0.930982	2.03447	7.04316	0	-0.008234	0.00843394	-0.107769	0.459333	-0.0797053	3.90942	14	-0.916291	0	0	0.0404688	0.0818131	1	0	0
2011	2183	1.19426	23.2773	0.930879	2.13843	7.31986	0	-0.008234	0.00897294	-0.10723	0.319201	-0.499569	3.48956	14	-0.916291	0	1	0.0277514	0	1	0	0
2012	2183	1.22706	23.0713	0.724812	1.76658	7.5369	0.0009	-0.007334	0.00962814	-0.106575	0.304429	-0.354484	3.63464	14	-0.916291	0	1	0.0213958	0.280883	1	0	0
2013	2183	1.26229	23.3988	1.05236	1.3598	7.71468	0	-0.008234	0.0063935	-0.10981	0.515073	-1.18341	2.80571	10	-0.405465	0	1	0.0172124	0.413618	1	0	0
2014	2183	1.49984	23.8076	1.46112	1.52544	7.86557	0	-0.008234	0.00473598	-0.111467	0.291128	-1.89478	2.09435	10	-0.405465	0	1	0.00927333	0.444593	1	1	0
2015	2183	2.2671	24.2141	1.86763	1.37562	7.99665	0	-0.008234	0.00437735	-0.111826	0.52796	-2.40536	1.58377	10	-0.405465	0	1	0.00627841	0.0744096	1	1	0
2016	2183	1.35453	24.47	2.12352	1.4921	8.11283	0.0002	-0.008034	0.00617224	-0.110031	0.211844	-2.04222	1.9469	10	-0.405465	0	1	0.00411072	0.284498	1	1	0
2017	2183	1.13332	24.579	2.23251	1.49571	8.21663	0	-0.008234	0.00803166	-0.108171	0.132648	-2.02773	1.96139	10	-0.405465	1	1	0.00365346	0.500068	1	1	0
2018	2183	1.04609	24.4935	2.14708	1.39257	8.31066	0	-0.008234	0.00906667	-0.107136	-0.0459539	-2.40184	1.58728	10	-0.405465	0	1	0.00445556	0.31417	1	1	1
2019	2183	1.0122	24.4586	2.11211	1.37958	8.39661	0	-0.008234	0.00725586	-0.108947	-0.051413	-2.58258	1.40654	13	-0.470004	0	1	0.00409817	0.310864	1	1	1
2008	2251	2.60166	21.7064	-0.640024	-0.110057	5.27811	0	-0.008234	0.148118	0.0319148	0.213415	-4.61512	-0.625996	9	-0.693147	0	1	0.0077357	0	0	0	0
2009	2251	2.9861	21.8357	-0.510723	-0.0526813	6.32972	0	-0.008234	0.143599	0.0273959	0.435762	-4.61512	-0.625996	10	-0.847298	0	1	0.00611586	0	0	0	0
2010	2251	2.43403	22.0633	-0.28315	0.363893	6.83087	0	-0.008234	0.157369	0.0411663	0.20444	-4.61512	-0.625996	10	-0.847298	0	1	0.00642078	0	0	0	0
2011	2251	1.73455	22.3682	0.021747	0.677533	7.16317	0	-0.008234	0.1488	0.0325973	0.51663	-4.61512	-0.625996	10	-0.847298	0	1	0.00663927	0	0	0	0
2012	2251	1.68336	22.5283	0.18179	0.748427	7.41276	0.0017	-0.006534	0.151054	0.0348505	0.275139	-4.61512	-0.625996	11	-0.559616	0	1	0.00507201	0	0	0	0
2013	2251	1.57972	22.8563	0.509786	0.42558	7.61184	0.0037	-0.004534	0.161157	0.0449539	0.279663	-4.61512	-0.625996	10	-0.847298	0	1	0.00523406	0.0621433	0	0	0
2014	2251	1.56652	22.8977	0.551247	0.470906	7.77779	0.0024	-0.005834	0.178063	0.0618601	0.116971	-4.61512	-0.625996	10	-0.847298	0	1	0.00418166	0	0	1	0
2015	2251	1.62703	23.2312	0.884717	0.376306	7.92008	0.0035	-0.004734	0.189795	0.0735919	0.30928	-4.61512	-0.625996	10	-0.847298	0	1	0.00421492	0.106983	0	1	0
2016	2251	1.53665	23.4006	1.05417	0.240011	8.04495	0.0022	-0.006034	0.192656	0.0764531	0.152667	-4.61512	-0.625996	10	-0.405465	0	1	0.00471523	0.099626	0	1	0
2017	2251	1.54087	23.5458	1.19932	0.463083	8.15565	0.002	-0.006234	0.192088	0.0758849	0.213483	-4.61512	-0.625996	10	-0.847298	0	1	0.00365347	0.399025	0	1	0
2018	2251	0.864203	23.8558	1.50933	0.341985	8.25531	0.0015	-0.006734	0.200403	0.0842002	0.412696	-4.61512	-0.625996	12	-1.09861	0	1	0.00282156	0.274347	0	1	1
2019	2251	1.00113	23.9169	1.57047	0.747536	8.34593	0.0016	-0.006634	0.215287	0.0990836	0.0860164	-4.61512	-0.625996	13	-1.20397	0	1	0.00247264	0.348008	0	1	1
2008	2264	2.34109	20.7847	-1.56179	0.0751761	5.03695	0	-0.008234	0.127645	0.0114418	0.258921	-4.61512	-0.625996	10	-0.847298	0	0	0.0108549	0	0	0	0
2009	2264	3.31462	21.0544	-1.29207	0.525064	6.2519	0	-0.008234	0.144855	0.0286519	0.660921	-4.61512	-0.625996	10	-0.847298	0	0	0.0103207	0	0	0	0
2010	2264	2.67361	21.3108	-1.03571	0.764776	6.78446	0	-0.008234	0.153965	0.037762	0.153298	-4.61512	-0.625996	10	-0.847298	0	0	0.00603484	0	0	0	0
2011	2264	2.04852	21.7647	-0.58176	0.355266	7.1301	0	-0.008234	0.142873	0.0266701	0.21857	-4.61512	-0.625996	10	-0.847298	0	0	0.00625829	0	0	0	0
2012	2264	1.4157	21.9462	-0.400275	0.463804	7.38709	0	-0.008234	0.154472	0.0382687	0.232846	-4.61512	-0.625996	10	-0.847298	1	0	0.00439039	0	0	0	0
2013	2264	1.68014	22.0562	-0.290259	1.01934	7.59085	0	-0.008234	0.179281	0.0630785	0.572413	-4.61512	-0.625996	11	-0.980829	0	1	0.00517737	0	0	0	0
2014	2264	1.77787	22.0278	-0.318686	0.966984	7.76004	0	-0.008234	0.18101	0.0648068	0.0552263	-4.61512	-0.625996	11	-0.980829	0	1	0.00558563	0.0103531	0	1	0
2015	2264	2.13661	21.9807	-0.365723	1.53755	7.9047	0	-0.008234	0.19409	0.0778869	-0.0780875	-4.61512	-0.625996	10	-0.847298	0	1	0.00579645	0	0	1	0
2016	2264	2.98156	22.043	-0.303488	0.210138	8.03139	0	-0.008234	0.183209	0.0670059	-0.079995	-4.61512	-0.625996	10	-0.847298	0	1	0.00535458	0	0	1	0
2017	2264	2.43483	21.9813	-0.365142	0.167582	8.14352	0	-0.008234	0.177039	0.0608355	-0.0592439	-4.61512	-0.625996	9	-1.25276	1	1	0.00788234	0.45818	0	1	0
2018	2264	1.64577	22.011	-0.335501	0.207553	8.24433	0	-0.008234	0.181315	0.0651123	-0.107758	-4.61512	-0.625996	10	-1.38629	0	1	0.00807504	0.494748	0	1	1
2019	2264	1.81087	21.8281	-0.518407	0.944746	8.33591	0	-0.008234	0.179628	0.0634247	-0.774589	-4.61512	-0.625996	10	-1.38629	1	1	0.0101006	0.486428	0	1	1
2009	2293	3.84209	21.1654	-1.18104	-1.82912	4.72739	0.0027	-0.005534	0.17911	0.0629071	0.286447	-3.50429	0.484836	14	-0.916291	0	0	0.0330214	0	0	0	0
2010	2293	5.66573	21.3524	-0.994034	-1.3071	6.16961	0.0025	-0.005734	0.19579	0.0795872	0.453501	-3.57581	0.41332	15	-1.0116	0	0	0.034642	0	0	0	0
2011	2293	5.12262	21.4902	-0.856259	-1.18887	6.73697	0	-0.008234	0.18805	0.0718471	0.637184	-3.603	0.386122	14	-0.916291	0	0	0.0259602	0	0	0	0
2012	2293	2.78585	21.5733	-0.773151	-1.44172	7.09755	0.0305	0.022266	0.211417	0.0952145	0.23633	-3.82129	0.167831	13	-0.81093	0	0	0.0183142	0	0	0	0
2013	2293	2.72321	21.6961	-0.650363	-1.40786	7.36138	0.0329	0.024666	0.22169	0.105487	0.227946	-3.7454	0.243727	12	-1.09861	0	0	0.0161389	0	0	0	0
2014	2293	2.52308	21.8594	-0.487021	-1.37718	7.56993	0.0303	0.022066	0.219878	0.103675	0.24475	-3.81943	0.169695	12	-1.09861	0	0	0.016325	0	0	1	0
2015	2293	3.91136	21.9717	-0.374779	-1.16368	7.7424	0.0288	0.020566	0.243486	0.127283	0.216157	-3.79999	0.18914	12	-1.09861	0	0	0.0155686	0.214576	0	1	0
2016	2293	2.55863	22.1603	-0.186148	-0.774184	7.88983	0.026	0.017766	0.253489	0.137286	0.216709	-3.73121	0.257919	14	-0.587787	0	0	0.0154939	0.197836	0	1	0
2017	2293	2.58666	22.2467	-0.0997242	-0.786796	8.01797	0.0229	0.014666	0.217941	0.101738	0.0718053	-1.45126	2.53787	12	-1.09861	0	0	0.0198776	0.163907	0	1	0
2018	2293	1.52964	22.3342	-0.0123075	-1.22866	8.13153	0.0261	0.017866	0.225346	0.109143	0.00101309	-1.48596	2.50316	12	-1.09861	0	0	0.0132938	0.217537	0	1	1
2019	2293	1.6256	22.4042	0.0577172	-1.26372	8.2335	0.0206	0.012366	0.212543	0.0963405	0.161719	-1.42075	2.56838	13	-1.20397	0	0	0.0121295	0.127707	0	1	1
2010	2336	1.98123	22.5867	0.240184	-0.229801	5.86647	0	-0.008234	0.163206	0.0470028	0.319023	-4.61512	-0.625996	11	-0.559616	0	1	0.0185723	0	0	0	0
2011	2336	1.3415	22.7184	0.371957	0.063034	6.57647	0	-0.008234	0.164687	0.0484835	0.370542	-4.61512	-0.625996	12	-1.09861	0	1	0.0190959	0	0	0	0
2012	2336	1.04666	22.6878	0.341325	0.16558	6.98841	0	-0.008234	0.182866	0.066663	0.106097	-4.61512	-0.625996	12	-1.09861	0	1	0.0156301	0.122566	0	0	0
2013	2336	1.07458	22.7148	0.36832	0.264558	7.27863	0	-0.008234	0.176182	0.0599794	-0.0333325	-4.61512	-0.625996	12	-1.09861	0	0	0.0101402	0	0	0	0
2014	2336	1.23433	22.6561	0.309583	0.431131	7.50329	0	-0.008234	0.192868	0.0766651	0.27202	-4.61512	-0.625996	12	-1.09861	0	0	0.00658882	0	0	1	0
2015	2336	1.57244	22.548	0.201504	0.565603	7.68662	0	-0.008234	0.200787	0.084584	-0.0496904	-4.61512	-0.625996	12	-1.09861	0	1	0.0079566	0	0	1	0
2016	2336	1.53215	22.4558	0.109291	0.372486	7.84189	0	-0.008234	0.208668	0.0924654	-0.0979872	-4.61512	-0.625996	12	-1.09861	0	1	0.00895761	0.107225	0	1	0
2017	2336	1.49609	22.3811	0.0346261	0.676657	7.97591	0	-0.008234	0.220155	0.103952	0.206229	-4.61512	-0.625996	12	-1.09861	0	1	0.0088158	0.106284	0	1	0
2018	2336	1.23572	22.264	-0.0824812	0.831744	8.09407	0	-0.008234	0.229525	0.113322	0.0313852	-4.61512	-0.625996	12	-1.09861	0	1	0.00907516	0.518864	0	1	1
2019	2336	1.18005	22.281	-0.0654476	0.821133	8.19974	0	-0.008234	0.231555	0.115352	-0.130643	-4.61512	-0.625996	18	-1.25276	0	1	0.0103132	0	0	1	1
2010	2345	4.3878	21.095	-1.25146	-2.57032	5.82305	0.0312	0.022966	0.182275	0.0660719	1.02929	-4.61512	-0.625996	12	-1.09861	0	0	0.0337082	0.0293746	0	0	0
2011	2345	2.80128	21.3126	-1.03388	-1.29356	6.55536	0.0301	0.021866	0.184023	0.0678199	0.497503	-4.61512	-0.625996	12	-1.09861	0	0	0.0309065	0.0935185	0	0	0
2012	2345	1.97329	21.4467	-0.899755	-0.947399	6.97448	0.0291	0.020866	0.192273	0.0760697	0.224841	-4.61512	-0.625996	12	-1.09861	0	0	0.0287268	0.409055	0	0	0
2013	2345	1.68178	21.9517	-0.394805	-0.913141	7.26822	0.0303	0.022066	0.179866	0.0636629	1.14339	-4.61512	-0.625996	12	-1.09861	0	0	0.0179085	0.376544	0	0	0
2014	2345	2.06926	22.1971	-0.149378	-0.227899	7.49499	0.0287	0.020466	0.198307	0.0821042	0.386697	-4.61512	-0.625996	12	-1.09861	0	0	0.00942538	0.453574	0	1	0
2015	2345	3.67267	22.1994	-0.147052	-0.35246	7.67971	0.0304	0.022166	0.220318	0.104115	0.0100639	-4.01936	-0.0302383	12	-1.09861	0	0	0.0086694	0.349117	0	1	0
2016	2345	2.47334	22.3455	-0.000996334	-0.170562	7.83597	0.0275	0.019266	0.22816	0.111957	0.266652	-4.07289	-0.0837603	12	-1.09861	0	0	0.00938144	0.503207	0	1	0
2017	2345	2.16115	22.4099	0.0634309	-0.57911	7.97074	0.0044	-0.003834	0.21999	0.103787	0.0550041	-4.19285	-0.203723	12	-1.09861	0	0	0.0100985	0.563006	0	1	0
2018	2345	1.12934	22.4215	0.075052	-0.452818	8.08948	0.0189	0.010666	0.233652	0.117449	-0.0221411	-4.61512	-0.625996	12	-1.09861	0	0	0.00986108	0.725861	0	1	1
2019	2345	1.04317	22.3871	0.0406308	-0.610085	8.19561	0.0164	0.008166	0.235275	0.119072	-0.0295446	-4.61512	-0.625996	12	-1.09861	0	0	0.009175	0.506319	0	1	1
2010	2488	2.52462	21.022	-1.32446	-0.610729	4.27667	0.0354	0.027166	0.0716354	-0.0445676	0.191263	0.56482	4.55394	12	-1.09861	0	0	0.0415857	0.0914217	0	0	0
2011	2488	1.34148	21.2054	-1.14108	-0.326978	6.07993	0.032	0.023766	0.0693992	-0.0468038	0.727067	0.373914	4.36304	12	-1.09861	0	0	0.0367918	0.163589	0	0	0
2012	2488	1.25751	21.4113	-0.93513	0.0992754	6.68835	0.028	0.019766	0.0692596	-0.0469434	0.536515	0.443896	4.43302	12	-1.09861	0	0	0.0246395	0.208364	0	0	0
2013	2488	1.29744	21.6619	-0.684529	0.508062	7.06305	0.0282	0.019966	0.0754457	-0.0407573	0.13138	0.0133852	4.00251	10	-0.847298	0	1	0.0234318	0.29078	0	0	0
2014	2488	1.88788	21.9836	-0.362835	0.167635	7.33498	0.0291	0.020866	0.0672269	-0.0489761	0.25463	0.448542	4.43767	10	-0.847298	0	1	0.0176243	0.135117	0	1	0
2015	2488	4.53029	22.0365	-0.309942	0.259352	7.54856	0.0291	0.020866	0.0944781	-0.0217249	0.0768397	-0.241905	3.74722	10	-0.847298	0	1	0.0149794	0.216719	0	1	0
2016	2488	2.65165	22.1682	-0.178257	0.67068	7.72489	0.0503	0.042066	0.136684	0.0204809	0.232223	-1.01397	2.97515	10	-0.847298	0	1	0.00986028	0.441904	0	1	0
2017	2488	1.54451	22.6955	0.349069	-0.311824	7.87436	0.037	0.028766	0.102738	-0.013465	0.256022	-0.958783	3.03034	13	-1.20397	0	1	0.0129323	0.351754	0	1	0
2018	2488	1.36896	22.7082	0.361732	-0.209313	8.00437	0.0333	0.025066	0.0859762	-0.0302268	0.312566	-0.903801	3.08532	12	-1.09861	0	1	0.0151594	0.399573	0	1	1
2019	2488	1.47839	22.6264	0.279922	-0.391868	8.1194	0.0299	0.021666	0.0697335	-0.0464695	0.117815	-0.921865	3.06726	12	-1.09861	0	1	0.0194064	0.678496	0	1	1
2011	2561	2.49557	21.4692	-0.877295	-1.22077	5.71703	0	-0.008234	0.0417844	-0.0744186	-0.0159476	-4.61512	-0.625996	12	-1.09861	0	0	0.0395628	0	1	0	0
2012	2561	1.87036	21.4945	-0.852019	-1.25084	6.50728	0	-0.008234	0.0403507	-0.0758523	-0.0211768	-4.61512	-0.625996	12	-1.09861	0	0	0.0368755	0	1	0	0
2013	2561	2.15142	21.5217	-0.824802	-1.38739	6.94216	0	-0.008234	0.0435201	-0.0726829	-0.0210008	-4.61512	-0.625996	12	-1.09861	0	0	0.0400466	0	1	0	0
2014	2561	2.35348	21.5658	-0.780674	-1.46864	7.24423	0	-0.008234	0.0456552	-0.0705478	-0.0578653	-4.61512	-0.625996	12	-1.09861	0	0	0.0388108	0	1	1	0
2015	2561	2.98317	21.605	-0.741519	-1.54906	7.47591	0	-0.008234	0.0464154	-0.0697876	-0.0305352	-4.61512	-0.625996	12	-1.09861	0	0	0.0342819	0	1	1	0
2016	2561	3.30085	21.6661	-0.680384	-1.47269	7.66435	0	-0.008234	0.0497552	-0.0664478	-0.0283817	-4.61512	-0.625996	12	-1.09861	0	0	0.0339038	0	1	1	0
2017	2561	2.01321	21.7014	-0.645105	-1.50999	7.82244	0	-0.008234	0.0537193	-0.0624837	-0.0394325	-4.61512	-0.625996	12	-1.09861	0	0	0.0454514	0	1	1	0
2018	2561	1.34473	21.7229	-0.623559	-1.61002	7.95893	0	-0.008234	0.0546505	-0.0615525	-0.00992216	-4.61512	-0.625996	12	-1.09861	0	0	0.040143	0	1	1	1
2019	2561	1.38574	21.7384	-0.608027	-1.70782	8.079	0	-0.008234	0.0608498	-0.0553532	-0.00865543	-4.61512	-0.625996	12	-1.09861	0	0	0.0390771	0	1	1	1
2011	2612	2.49346	21.5937	-0.752763	-2.14483	4.82028	0.0422	0.033966	0.176822	0.0606185	0.172472	-4.61512	-0.625996	11	-0.559616	0	0	0.042122	0	0	0	0
2012	2612	2.22332	21.6908	-0.655664	-1.87267	6.19441	0.0421	0.033866	0.227301	0.111098	1.30373	-4.61512	-0.625996	12	-0.336472	0	0	0.0195832	0	0	0	0
2013	2612	2.28358	21.6558	-0.690717	-2.42696	6.7511	0.0419	0.033666	0.283555	0.167352	0.218275	-4.61512	-0.625996	10	-0.847298	0	0	0.0149633	0	0	0	0
2014	2612	1.80879	21.7874	-0.55906	-1.25587	7.10661	0.0491	0.040866	0.319805	0.203602	0.510943	-4.61512	-0.625996	9	-0.693147	0	0	0.0129175	0.50411	0	1	0
2015	2612	5.57785	21.7489	-0.597573	-1.61199	7.36834	0.0559	0.047666	0.356998	0.240795	0.458225	-4.61512	-0.625996	10	-0.405465	0	0	0.0110991	0.415299	0	1	0
2016	2612	1.90623	22.2101	-0.136404	-1.00737	7.5761	0.0474	0.039166	0.351173	0.23497	0.579103	-1.63612	2.353	9	-0.693147	0	0	0.0103141	0.205197	0	1	0
2017	2612	1.10249	22.6603	0.313804	-0.173359	7.7476	0.034	0.025766	0.331774	0.215571	0.644989	-0.538813	3.45031	9	-0.693147	1	0	0.0060032	0.510332	0	1	0
2018	2612	0.893942	22.7087	0.362208	-0.357108	7.89395	0.0311	0.022866	0.364132	0.247929	-0.281086	-1.03638	2.95274	9	-0.693147	1	0	0.00760304	0.0297125	0	1	1
2019	2612	1.10249	22.3908	0.0443024	-0.826307	8.02158	0.0344	0.026166	0.384315	0.268112	-0.0672451	-1.0316	2.95752	10	-0.405465	0	0	0.00707785	0.473604	0	1	1
2012	2697	1.70731	21.6984	-0.648106	-0.558541	4.77068	0	-0.008234	0.198919	0.0827162	0.193334	-4.61512	-0.625996	14	-0.916291	0	1	0.00417271	0	0	0	0
2013	2697	1.79765	21.7746	-0.571911	-0.500839	6.18002	0	-0.008234	0.222586	0.106383	0.205089	-4.61512	-0.625996	12	-1.09861	1	1	0.00436609	0.0152215	0	0	0
2014	2697	2.51062	21.851	-0.495502	-0.483327	6.74288	0	-0.008234	0.224517	0.108314	-0.0131709	-4.61512	-0.625996	12	-1.09861	1	1	0.00387173	0	0	1	0
2015	2697	3.32017	22.0158	-0.330684	-0.236866	7.10085	0	-0.008234	0.231444	0.115241	0.732489	-4.61512	-0.625996	14	-0.916291	0	1	0.00341399	0	0	1	0
2016	2697	3.20935	22.1064	-0.240119	-0.187256	7.36455	0	-0.008234	0.246266	0.130063	0.280835	-4.61512	-0.625996	12	-1.09861	0	1	0.00260856	0	0	1	0
2017	2697	2.47574	22.1838	-0.162663	-0.153242	7.5725	0	-0.008234	0.242794	0.126591	-0.0731325	-4.61512	-0.625996	12	-1.09861	0	1	0.00270478	0.139753	0	1	0
2018	2697	1.90993	22.2906	-0.0558267	-0.181985	7.74457	0	-0.008234	0.243309	0.127106	-0.0190805	-4.61512	-0.625996	12	-1.09861	0	1	0.00222879	0.116669	0	1	1
2019	2697	2.41149	22.354	0.0075564	-0.400422	7.89133	0	-0.008234	0.254397	0.138194	0.0878084	-4.61512	-0.625996	16	-1.09861	0	1	0.00282797	0.110153	0	1	1
2015	2740	4.67294	20.8883	-1.45821	-1.41681	5.84064	0.0106	0.002366	0.0609327	-0.0552703	0.514367	-4.61512	-0.625996	13	-0.81093	0	0	0.0611431	0.348844	0	1	0
2016	2740	2.93595	21.3751	-0.971334	-0.980346	6.56526	0.0087	0.000466	0.0485454	-0.0676576	0.363963	-4.61512	-0.625996	12	-1.09861	0	0	0.0612832	0.678991	0	1	0
2017	2740	1.56381	21.6771	-0.669365	-0.411929	6.98008	0.0054	-0.002834	0.048363	-0.06784	1.12279	-4.61512	-0.625996	12	-1.09861	0	0	0.0774538	0.762455	0	1	0
2018	2740	1.0473	21.6826	-0.663885	-0.469043	7.2724	0.0047	-0.003534	0.0427901	-0.0734129	0.10773	-4.61512	-0.625996	11	-0.980829	0	1	0.0678	0.8553	0	1	1
2019	2740	1.04919	22.233	-0.113442	-0.326402	7.49832	0.0018	-0.006434	0.0616021	-0.0546009	1.23369	-4.61512	-0.625996	15	-1.38629	0	1	0.0625835	0.70902	0	1	1
2015	2780	9.90886	19.8756	-2.4709	-1.66444	3.13549	0	-0.008234	0.219359	0.103156	-0.0571765	-4.61512	-0.625996	10	-0.847298	0	1	0.0326854	0	0	1	0
2016	2780	9.62062	19.9953	-2.35113	-1.46069	5.96358	0.0329	0.024666	0.210528	0.094325	-0.00736883	-4.61512	-0.625996	10	-0.847298	0	1	0.0349176	0.11632	0	1	0
2017	2780	3.51206	20.5267	-1.8198	-1.22445	6.62539	0.0353	0.027066	0.284164	0.167961	2.12636	-4.61512	-0.625996	12	-0.693147	0	1	0.044345	0.299831	0	1	0
2018	2780	1.89218	20.5854	-1.76104	-1.01178	7.02019	0.0292	0.020966	0.26598	0.149777	0.231817	-4.61512	-0.625996	12	-0.693147	0	1	0.0484833	0.565027	0	1	1
2019	2780	3.50201	20.5372	-1.80923	-1.04544	7.3025	0.027	0.018766	0.348342	0.232139	0.329479	-4.61512	-0.625996	12	-0.693147	0	1	0.0475299	0.481197	0	1	1
2016	2820	6.09088	20.7639	-1.58261	-2.73343	3.78419	0.0063	-0.001934	0.179976	0.0637728	0.070687	-4.61512	-0.625996	14	-1.29928	0	0	0.0394939	0	1	1	0
2017	2820	3.08809	20.8086	-1.53784	-3.02052	6.01372	0.0062	-0.002034	0.207006	0.090803	0.174968	-4.61512	-0.625996	19	-1.67398	0	0	0.0332321	0.0024031	1	1	0
2018	2820	2.23876	20.8471	-1.49934	-3.12352	6.65157	0.0087	0.000466	0.221145	0.104942	0.00593029	-4.61512	-0.625996	14	-1.29928	0	0	0.0306296	0	1	1	1
2019	2820	2.19742	20.8427	-1.50376	-3.0838	7.03791	0.0096	0.001366	0.232831	0.116628	0.0311603	-4.61512	-0.625996	14	-1.29928	0	0	0.0282494	0	1	1	1
2016	2832	4.52313	21.1109	-1.23561	-1.91224	2.19722	0.0374	0.029166	0.310983	0.19478	0.231573	-4.61512	-0.625996	10	-0.847298	0	0	0.021121	0	0	1	0
2017	2832	3.87454	21.2724	-1.07411	-1.60767	5.92426	0.0112	0.002966	0.325842	0.209639	0.778692	-4.61512	-0.625996	10	-0.847298	0	0	0.0199175	0.0710618	0	1	0
2018	2832	3.08899	21.4744	-0.872053	-1.20106	6.6053	0.0337	0.025466	0.296724	0.180521	0.303355	-4.61512	-0.625996	10	-0.847298	0	0	0.015167	0.0767173	0	1	1
2019	2832	3.39568	21.6493	-0.697215	-1.2413	7.0067	0.0324	0.024166	0.299942	0.183739	0.712649	-4.61512	-0.625996	10	-0.847298	0	0	0.0144664	0	0	1	1
2014	300378	3.95841	21.1125	-1.234	-1.24845	5.826	0.0958	0.087566	0.469525	0.353322	-0.00501793	0.399679	4.3888	15	-1.0116	0	0	0.012696	0	0	1	0
2015	300378	7.80624	21.162	-1.18449	-0.997652	6.55678	0.1172	0.108966	0.498063	0.38186	0.879858	0.530892	4.52002	13	-0.81093	0	0	0.0173832	0	0	1	0
2016	300378	3.84281	21.3011	-1.04535	-0.665277	6.97541	0.1224	0.114166	0.480363	0.36416	0.390744	0.444656	4.43378	14	-0.916291	0	0	0.014914	0	0	1	0
2017	300378	2.3509	21.4057	-0.940773	-0.511034	7.26892	0.1185	0.110266	0.517798	0.401595	0.143563	0.483555	4.47268	12	-1.09861	0	0	0.00982097	0	0	1	0
2018	300378	1.51678	21.611	-0.735466	-0.199244	7.49554	0.1224	0.114166	0.513368	0.397165	0.127226	0.333255	4.32238	12	-1.09861	0	0	0.00959809	0	0	1	1
2019	300378	2.12701	21.543	-0.803514	-0.49637	7.68018	0.1135	0.105266	0.509512	0.393309	-0.000407143	0.266735	4.25586	12	-1.09861	0	0	0.0104151	0	0	1	1
2015	300441	12.4763	20.2263	-2.12014	-1.07733	5.53339	0.0381	0.029866	0.0404094	-0.0757936	0.138811	-3.57915	0.409972	10	-0.847298	0	0	0.0306535	0.0733863	0	1	0
2016	300441	6.01534	21.0669	-1.27959	-1.13074	6.42811	0.0377	0.029466	0.0571129	-0.0590901	0.955496	-3.89079	0.0983395	13	-0.154151	0	1	0.0145684	0.511005	0	1	0
2017	300441	3.88733	21.6495	-0.696927	-0.578026	6.89163	0.0402	0.031966	0.0536164	-0.0625866	0.681696	-3.24853	0.740595	11	-0.980829	0	1	0.0122674	0.48417	0	1	0
2018	300441	1.93004	21.7913	-0.555206	-0.461473	7.20712	0.0456	0.037366	0.0554505	-0.0607525	0.111601	-2.81336	1.17576	10	-0.847298	0	1	0.00965927	0.523292	0	1	1
2019	300441	2.72938	21.754	-0.592492	-0.277358	7.44659	0.047	0.038766	0.0610089	-0.0551941	-0.162896	-2.75186	1.23726	13	-1.20397	0	1	0.0119663	0.471091	0	1	1
2019	300755	2.66398	22.1436	-0.202878	-0.481815	5.82008	0.0032	-0.005034	0.079463	-0.03674	0.485352	-4.61512	-0.625996	13	-0.81093	1	0	0.0774119	0	0	1	1
2007	600122	2.48035	22.2326	-0.113865	0.332066	8.17273	0	-0.008234	0.0395037	-0.0766993	-0.0568881	-4.61512	-0.625996	14	-0.916291	0	0	0.00658936	0.733578	0	0	0
2008	600122	1.10819	22.4095	0.0630472	0.355448	8.27104	0.0006	-0.007634	0.0382859	-0.0779171	0.0629276	-4.61512	-0.625996	14	-0.916291	0	0	0.00404168	0.767553	0	0	0
2009	600122	1.80113	22.5875	0.241035	0.446907	8.36031	0	-0.008234	0.0397578	-0.0764452	-0.154303	-4.61512	-0.625996	14	-0.916291	0	0	0.00348359	0.72789	0	0	0
2010	600122	1.37914	22.9681	0.62161	0.175777	8.44225	0	-0.008234	0.0436992	-0.0725038	-0.0683066	-4.61512	-0.625996	14	-0.916291	0	0	0.00320412	0.547921	0	0	0
2011	600122	0.952664	23.1846	0.838168	0.195336	8.51799	0	-0.008234	0.054165	-0.062038	0.98326	-4.61512	-0.625996	14	-0.916291	0	0	0.00210678	0.829863	0	0	0
2012	600122	0.899409	23.3281	0.981675	0.259451	8.58858	0	-0.008234	0.0570442	-0.0591588	0.548551	-4.61512	-0.625996	14	-0.916291	0	0	0.00464647	0.804245	0	0	0
2013	600122	0.89877	23.3952	1.04877	0.32928	8.65434	0.0009	-0.007334	0.0404597	-0.0757433	-0.0256699	-4.61512	-0.625996	14	-0.916291	0	0	0.00597724	0.861542	0	0	0
2014	600122	0.99607	23.6068	1.26037	0.145315	8.71604	0	-0.008234	0.0268892	-0.0893138	0.543542	-4.61512	-0.625996	14	-0.916291	0	0	0.00581389	0.862392	0	1	0
2015	600122	1.78294	23.6138	1.26734	0.169269	8.77416	0	-0.008234	0.0280165	-0.0881865	-0.144774	-4.61512	-0.625996	14	-0.916291	0	0	0.00351291	0.760888	0	1	0
2016	600122	1.27443	23.6733	1.32688	0.156238	8.82923	0	-0.008234	0.0266944	-0.0895086	0.0505915	-4.08594	-0.09682	14	-0.916291	0	0	0.00297485	0.684651	0	1	0
2017	600122	1.11232	23.7229	1.37646	0.222275	8.88128	0.0023	-0.005934	0.0308726	-0.0853304	0.228655	-4.09923	-0.110108	14	-0.916291	0	0	0.00306565	0.723601	0	1	0
2018	600122	0.843789	23.5017	1.15525	0.333431	8.93076	0.0029	-0.005334	0.03693	-0.079273	-0.442074	-2.83549	1.15363	18	-1.25276	0	1	0.00366556	0.778828	0	1	1
2019	600122	1.0018	23.2295	0.883006	1.10616	8.9779	0.0071	-0.001134	0.0612772	-0.0549258	-1.37594	-3.23766	0.751466	21	-0.916291	0	1	0.0102078	0.785572	0	1	1
2007	600127	3.47073	21.2242	-1.12226	0.0982624	8.1682	0	-0.008234	0.0807626	-0.0354404	0.0141404	-4.61512	-0.625996	8	-1.94591	0	0	0.0338189	0	1	0	0
2008	600127	2.32967	21.1161	-1.23042	0.475309	8.26694	0	-0.008234	0.0853172	-0.0308858	-0.144266	-4.61512	-0.625996	9	-1.25276	0	0	0.0271096	0	1	0	0
2009	600127	3.54012	21.1842	-1.16226	0.568938	8.35655	0.0016	-0.006634	0.0885519	-0.0276511	0.0596945	-3.52564	0.463488	9	-1.25276	0	0	0.0303216	0	1	0	0
2010	600127	3.40718	21.1155	-1.23093	0.455566	8.4388	0.0023	-0.005934	0.0942579	-0.0219451	-0.00532727	-3.68035	0.308772	9	-1.25276	0	0	0.0282393	0	1	0	0
2011	600127	2.5143	21.0535	-1.293	0.591286	8.51479	0.0028	-0.005434	0.102491	-0.0137119	-0.113231	-3.7783	0.21083	9	-2.07944	0	0	0.0190965	0	1	0	0
2012	600127	2.51461	21.0263	-1.32013	0.52676	8.5856	0.0017	-0.006534	0.0927057	-0.0234973	-0.0773542	-3.52511	0.464012	15	-1.8718	0	0	0.0337777	0	1	0	0
2013	600127	2.4814	21.068	-1.27842	-0.582732	8.65155	0.0012	-0.007034	0.094722	-0.021481	-0.00131585	-3.67171	0.317415	9	-1.25276	0	0	0.0279297	0.23155	1	0	0
2014	600127	3.13034	21.0382	-1.30824	-0.71079	8.71342	0.0039	-0.004334	0.0865577	-0.0296453	0.0631352	-3.48378	0.505341	10	-0.847298	0	0	0.0297802	0.225376	1	1	0
2015	600127	3.62432	21.1319	-1.21458	0.00922818	8.77168	0.0026	-0.005634	0.0784093	-0.0377937	0.0162321	-3.93352	0.0556083	10	-0.847298	1	0	0.0276076	0.226101	1	1	0
2016	600127	2.91965	21.3187	-1.02776	0.268435	8.82688	0.0032	-0.005034	0.0672313	-0.0489717	0.0960163	-4.10059	-0.111463	10	-0.847298	0	0	0.0317304	0.235246	1	1	0
2017	600127	2.04483	21.4358	-0.910628	0.446114	8.87905	0.0024	-0.005834	0.0602079	-0.0559951	0.149138	-4.14331	-0.154187	10	-0.847298	0	0	0.0297705	0.237312	1	1	0
2018	600127	1.48188	21.5082	-0.838244	0.608384	8.92864	0.0025	-0.005734	0.0909714	-0.0252316	0.0425806	-4.19016	-0.201031	10	-0.847298	0	0	0.0257905	0	1	1	1
2019	600127	1.93274	21.3739	-0.972567	0.364326	8.97588	0.0033	-0.004934	0.0536759	-0.0625271	-0.204033	-4.61512	-0.625996	11	-0.980829	0	0	0.0357461	0	1	1	1
2007	600280	1.75939	21.8879	-0.458599	1.27492	7.88345	0	-0.008234	0.0493673	-0.0668357	0.00272578	-4.61512	-0.625996	16	-1.09861	0	0	0.0155824	0.190606	0	0	0
2008	600280	1.06591	21.9839	-0.362559	1.39013	8.01268	0	-0.008234	0.046784	-0.069419	-0.0107483	-4.61512	-0.625996	15	-1.0116	0	0	0.0237234	0.180216	0	0	0
2009	600280	1.6753	22.1082	-0.238277	1.54869	8.12681	0	-0.008234	0.0454228	-0.0707802	0.0261044	-4.61512	-0.625996	16	-1.09861	0	0	0.0258264	0	0	0	0
2010	600280	1.45019	22.6557	0.309188	1.9599	8.22924	0	-0.008234	0.0489327	-0.0672703	0.122386	-4.61512	-0.625996	15	-1.38629	0	0	0.0277102	0.408722	0	0	0
2011	600280	1.43721	22.6281	0.281669	2.22472	8.32215	0	-0.008234	0.0445217	-0.0716813	-0.0277959	-4.61512	-0.625996	16	-1.09861	0	0	0.0201473	0.616241	0	0	0
2012	600280	1.50071	22.8862	0.539766	2.30759	8.40738	0	-0.008234	0.0490109	-0.0671921	0.191993	-4.61512	-0.625996	20	-1.09861	0	0	0.0264621	0.722523	0	0	0
2013	600280	1.59714	23.0397	0.693236	1.9115	8.4857	0	-0.008234	0.0448334	-0.0713696	0.231273	-4.61512	-0.625996	15	-1.0116	0	0	0.0121961	0.786717	0	0	0
2014	600280	1.48528	23.3307	0.98421	1.95255	8.55834	0	-0.008234	0.0436554	-0.0725476	0.0778408	-4.61512	-0.625996	16	-1.09861	0	0	0.0170127	0.938601	0	1	0
2015	600280	1.7135	23.474	1.12757	2.13381	8.62605	0	-0.008234	0.0515647	-0.0646383	0.000984505	-4.61512	-0.625996	12	-1.09861	0	0	0.0151831	0.889755	0	1	0
2016	600280	1.49607	23.5184	1.17189	2.11004	8.68963	0	-0.008234	0.0561223	-0.0600807	0.123209	-4.61512	-0.625996	13	-1.20397	0	0	0.0224284	0.907582	0	1	0
2017	600280	1.40569	23.5945	1.24805	2.13146	8.74926	0	-0.008234	0.0485348	-0.0676682	0.165633	-4.61512	-0.625996	12	-1.09861	0	1	0.0258329	0.889635	0	1	0
2018	600280	1.14124	23.4891	1.14259	2.27034	8.80553	0	-0.008234	0.0570248	-0.0591782	0.0158945	-4.61512	-0.625996	11	-0.980829	0	1	0.0376014	0.892022	0	1	1
2019	600280	1.15172	23.4487	1.10218	2.79776	8.8588	0	-0.008234	0.0508727	-0.0653303	0.176018	-4.61512	-0.625996	11	-0.980829	0	0	0	0.898214	0	1	1
2007	600327	2.86689	21.4226	-0.923844	0.332346	7.60887	0	-0.008234	0.0301997	-0.0860033	0.307569	-4.61512	-0.625996	16	-1.46634	0	0	0.0229788	0.157069	0	0	0
2008	600327	1.37081	21.5624	-0.78412	0.359159	7.7757	0	-0.008234	0.030421	-0.085782	0.175224	-4.61512	-0.625996	16	-1.46634	0	0	0.0315494	0.21363	0	0	0
2009	600327	2.37747	21.6737	-0.672752	0.281633	7.91826	0	-0.008234	0.028908	-0.087295	-0.0265356	-4.61512	-0.625996	16	-1.46634	0	0	0.0348082	0.323568	0	0	0
2010	600327	2.5552	21.8725	-0.473943	0.294403	8.04302	0	-0.008234	0.0284657	-0.0877373	0.276953	-4.61512	-0.625996	15	-1.38629	0	0	0.0367534	0.151203	0	0	0
2011	600327	1.60103	22.1	-0.246433	0.620467	8.15393	0	-0.008234	0.0345997	-0.0816033	0.221569	-4.61512	-0.625996	16	-1.46634	0	0	0.0372434	0.323547	0	0	0
2012	600327	1.2053	22.2742	-0.0722415	0.835561	8.25401	0	-0.008234	0.0372061	-0.0789969	0.206511	-4.61512	-0.625996	16	-1.46634	0	0	0.0288061	0.346713	0	0	0
2013	600327	1.22976	22.2429	-0.103546	0.653945	8.34474	0	-0.008234	0.0373487	-0.0788543	0.00387513	-4.61512	-0.625996	16	-1.46634	0	0	0.0250681	0.367527	0	0	0
2014	600327	1.45214	22.2425	-0.103998	0.591209	8.42792	0	-0.008234	0.0382565	-0.0779465	-0.058349	-4.61512	-0.625996	16	-1.46634	0	0	0.030673	0	0	1	0
2015	600327	1.58138	22.3284	-0.0180221	0.130015	8.50472	0.0006	-0.007634	0.0387788	-0.0774242	0.217261	-4.61512	-0.625996	17	-1.17865	0	0	0.0292131	0	0	1	0
2016	600327	1.41974	22.4077	0.0611969	-0.237088	8.57622	0.0014	-0.006834	0.037975	-0.078228	0.00982256	-4.61512	-0.625996	17	-1.17865	0	0	0.0303876	0	0	1	0
2017	600327	1.25134	22.3768	0.0303624	-0.238822	8.64277	0.0012	-0.007034	0.0403248	-0.0758782	-0.0520216	-4.61512	-0.625996	16	-1.46634	0	0	0.0293339	0	0	1	0
2018	600327	1.05114	22.2706	-0.0759132	-0.386182	8.70517	0	-0.008234	0.045429	-0.070774	-0.110907	-4.61512	-0.625996	16	-1.46634	0	0	0.026729	0	0	1	1
2019	600327	0.924668	22.5178	0.17135	-0.376188	8.7639	0	-0.008234	0.0437018	-0.0725012	0.335184	-4.61512	-0.625996	16	-1.46634	0	0	0.0184321	0	0	1	1
2007	600335	3.38655	20.607	-1.73943	0.183192	7.82124	0	-0.008234	0.0805932	-0.0356098	0.164121	-0.585382	3.40374	12	-1.09861	0	0	0.025572	0	1	0	0
2008	600335	1.78272	20.809	-1.53747	0.52255	7.95823	0	-0.008234	0.07054	-0.045663	-0.0419359	-0.14923	3.8399	12	-1.09861	0	0	0.0338133	0	1	0	0
2009	600335	2.75482	20.7121	-1.63437	0.671814	8.07838	0.016	0.007766	0.0752684	-0.0409346	-0.0355641	-1.45589	2.53324	12	-1.09861	0	0	0.0354402	0	1	0	0
2010	600335	1.23938	22.9271	0.580608	1.02931	8.18563	0.0004	-0.007834	0.00921906	-0.106984	1.67058	-1.55483	2.4343	12	-1.09861	0	0	0.00606259	0	1	0	0
2011	600335	1.3563	23.4004	1.05392	1.48473	8.28248	0.0006	-0.007634	0.0096111	-0.106592	0.161796	-3.98405	0.00507945	12	-1.09861	0	1	0.0268234	0	1	0	0
2012	600335	1.20445	23.6727	1.32627	1.64033	8.37101	0.0006	-0.007634	0.00743606	-0.108767	0.141807	-4.61512	-0.625996	12	-1.09861	0	0	0.0300348	0	1	0	0
2013	600335	1.11758	23.9964	1.64989	1.67284	8.45212	0	-0.008234	0.00843404	-0.107769	0.235189	-4.15362	-0.164499	12	-1.09861	0	0	0.0259095	0.11106	1	0	0
2014	600335	1.17075	24.2651	1.91864	1.69673	8.52714	0	-0.008234	0.00615556	-0.110047	0.254553	-4.61512	-0.625996	12	-1.09861	0	0	0.0236369	0.102255	1	1	0
2015	600335	1.21048	24.0841	1.73768	1.40269	8.59693	0	-0.008234	0.00892988	-0.107273	0.227968	-4.61512	-0.625996	15	-0.693147	0	0	0.0187283	0	1	1	0
2016	600335	1.24354	23.8236	1.47712	0.754213	8.66233	0	-0.008234	0.0118764	-0.104327	0.148477	-4.61512	-0.625996	11	-0.980829	0	0	0.0219969	0	1	1	0
2017	600335	1.15379	23.9779	1.63142	0.881243	8.72356	0	-0.008234	0.0129014	-0.103302	0.091362	-4.61512	-0.625996	12	-1.09861	0	0	0.0224076	0	1	1	0
2018	600335	0.907768	24.3496	2.00317	1.02924	8.78125	0.0115	0.003266	0.0143388	-0.101864	0.366228	-4.61512	-0.625996	11	-0.980829	0	0	0.00677056	0	1	1	1
2019	600335	0.952125	24.358	2.01157	0.990228	8.83579	0.0126	0.004366	0.143288	0.0270853	0.0703817	-2.98331	1.00581	11	-0.980829	0	0	0.00369198	0	1	1	1
2007	600398	1.62626	21.6025	-0.743988	-1.05272	7.84776	0	-0.008234	0.0766015	-0.0396015	0.0180964	-4.61512	-0.625996	11	-0.980829	0	0	0.0114314	0.491388	0	0	0
2008	600398	0.900875	21.5594	-0.787097	-1.47438	7.98139	0	-0.008234	0.0539423	-0.0622607	0.309836	-4.61512	-0.625996	9	-1.25276	0	0	0.00630087	0.473219	0	0	0
2009	600398	1.75449	21.5321	-0.814386	-1.77724	8.09895	0.0105	0.002266	0.0668982	-0.0493048	-0.145754	-1.72439	2.26474	9	-1.25276	0	0	0.00946617	0.478147	0	0	0
2010	600398	1.72677	21.603	-0.743475	-1.54262	8.20412	0.0121	0.003866	0.0730222	-0.0431808	-0.0191178	-1.33479	2.65434	8	-1.09861	0	0	0.00673749	0	0	0	0
2011	600398	1.13994	21.6993	-0.647143	-1.17445	8.29929	0.0105	0.002266	0.104324	-0.0118795	0.0719212	-1.33683	2.65229	9	-1.25276	0	0	0.00794639	0	0	0	0
2012	600398	1.10263	21.8052	-0.541224	-0.908102	8.3864	0.0161	0.007866	0.137591	0.0213876	-0.0710292	-1.7202	2.26893	10	-0.847298	0	0	0.00657715	0	0	0	0
2013	600398	1.1108	23.1415	0.795007	0.861569	8.46632	0.0017	-0.006534	0.361003	0.2448	0.727395	-2.15484	1.83429	9	-1.25276	0	0	0.00693657	0	0	0	0
2014	600398	3.06538	23.6427	1.29621	0.475169	8.54032	0.002	-0.006234	0.0815931	-0.0346099	0.607459	-4.61512	-0.625996	10	-0.847298	0	0	0.00615776	0.151261	0	1	0
2015	600398	3.31916	23.8778	1.53131	0.591197	8.60923	0.0017	-0.006534	0.0874438	-0.0287592	0.0978347	-4.61512	-0.625996	12	-1.09861	0	0	0.00421806	0.198782	0	1	0
2016	600398	2.57395	23.9169	1.57043	0.344572	8.67386	0.0016	-0.006634	0.086126	-0.030077	0.203849	-4.61512	-0.625996	12	-1.09861	0	0	0.00452633	0.233901	0	1	0
2017	600398	2.29102	23.9461	1.5996	0.219507	8.7344	0.0021	-0.006134	0.0868669	-0.0293361	0.282161	-4.61512	-0.625996	12	-1.09861	0	0	0.00382236	0.241944	0	1	0
2018	600398	1.84496	24.1108	1.76428	0.230923	8.79149	0.0026	-0.005634	0.0960267	-0.0201763	0.0480411	-4.61512	-0.625996	12	-1.09861	0	0	0.00322274	0.243875	0	1	1
2019	600398	1.69458	24.0877	1.74118	0.082569	8.84549	0.0031	-0.005134	0.115302	-0.0009011	0.0217431	-4.13157	-0.142442	12	-1.09861	0	0	0.00211773	0.243861	0	1	1
2007	600600	4.06053	23.1695	0.823069	-0.0747734	8.56408	0	-0.008234	0.195959	0.0797555	0.108769	-3.33686	0.652265	17	-0.606136	0	0	0.00563928	0	1	0	0
2008	600600	2.27695	23.2516	0.9051	-0.0483646	8.63159	0	-0.008234	0.188325	0.072122	0.00820736	-3.42134	0.567784	18	-0.693147	0	0	0.00623213	0	1	0	0
2009	600600	3.85495	23.4224	1.07597	-0.306237	8.69467	0.0005	-0.007734	0.196188	0.0799849	0.0542011	-3.48938	0.499745	19	-0.77319	0	0	0.00971407	0	1	0	0
2010	600600	3.08474	23.6012	1.25471	-0.187572	8.754	0.0006	-0.007634	0.19975	0.0835466	0.0831317	-3.52759	0.461533	19	-0.77319	0	0	0.0105442	0	1	0	0
2011	600600	2.6162	23.7975	1.45107	-0.0850757	8.81001	0.0005	-0.007734	0.193707	0.0775044	0.424489	-3.53608	0.45304	19	-1.32176	0	0	0.00711275	0	1	0	0
2012	600600	2.45132	23.8871	1.54063	-0.161437	8.86319	0.0005	-0.007734	0.194756	0.0785525	0.114963	-3.61629	0.372832	18	-1.25276	0	0	0.0067227	0	1	0	0
2013	600600	2.96667	24.0325	1.68606	-0.0279263	8.91355	0.0007	-0.007534	0.202065	0.0858622	0.10997	-3.65766	0.331469	18	-1.25276	0	0	0.00678412	0	1	0	0
2014	600600	2.53266	24.0192	1.67278	-0.266012	8.96149	0.0007	-0.007534	0.198711	0.0825078	0.0984584	-3.63517	0.353958	16	-1.09861	0	0	0.00381904	0	1	1	0
2015	600600	1.92007	24.0732	1.72672	-0.270504	9.00724	0.0005	-0.007734	0.217011	0.100808	-0.00232159	-3.59401	0.395114	16	-1.09861	0	0	0.00330303	0	1	1	0
2016	600600	1.6936	24.127	1.78056	-0.246012	9.05111	0.0006	-0.007634	0.233534	0.117331	0.0501468	-3.45321	0.535919	16	-1.09861	0	0	0.00158943	0	1	1	0
2017	600600	2.02375	24.1564	1.80997	-0.297533	9.09302	0.0007	-0.007534	0.22201	0.105807	-0.0329315	-3.34927	0.639852	16	-1.09861	0	0	0.00204205	0	1	1	0
2018	600600	1.70798	24.2518	1.90537	-0.194573	9.13324	0.0007	-0.007534	0.185592	0.0693885	-0.0353334	-3.38523	0.603893	16	-1.09861	1	0	0.00179601	0	1	1	1
2019	600600	2.24348	24.3426	1.99612	-0.134978	9.17191	0.0008	-0.007434	0.184786	0.0685829	-0.000269421	-3.41842	0.570708	16	-1.09861	1	0	0.00203753	0	1	1	1
2007	600628	2.797	22.1114	-0.235027	0.419971	8.6052	0	-0.008234	0.0494476	-0.0667554	0.00335435	-4.61512	-0.625996	12	-1.09861	0	0	0.0389555	0	1	0	0
2008	600628	1.49446	22.1	-0.24649	0.318735	8.67009	0	-0.008234	0.0521872	-0.0640158	-0.0228811	-4.61512	-0.625996	12	-1.09861	0	0	0.0228295	0	1	0	0
2009	600628	2.57737	22.0953	-0.251139	0.164607	8.73085	0	-0.008234	0.0477352	-0.0684678	-0.0205701	-4.61512	-0.625996	12	-1.09861	0	0	0.021771	0	1	0	0
2010	600628	1.87037	22.3414	-0.00510249	0.462016	8.78814	0	-0.008234	0.0450979	-0.0711051	0.110301	-4.61512	-0.625996	12	-1.09861	0	0	0.0204343	0	1	0	0
2011	600628	1.31964	22.4403	0.0938772	0.499964	8.84232	0	-0.008234	0.0426667	-0.0735363	0.0609841	-4.61512	-0.625996	12	-1.09861	0	0	0.0220728	0	1	0	0
2012	600628	1.25256	22.3716	0.0251254	0.249353	8.89385	0	-0.008234	0.0411219	-0.0750811	-0.0173916	-4.61512	-0.625996	12	-1.09861	0	0	0.0189082	0	1	0	0
2013	600628	1.3933	22.377	0.0305723	0.126166	8.94272	0	-0.008234	0.0433109	-0.0728921	-0.0281161	-4.61512	-0.625996	12	-1.09861	0	0	0.0177325	0	1	0	0
2014	600628	1.56431	22.3747	0.0282529	-0.00974201	8.98932	0	-0.008234	0.0463084	-0.0698946	0.0341175	-4.61512	-0.625996	12	-1.09861	0	0	0.0170318	0	1	1	0
2015	600628	2.46762	22.2887	-0.0577693	-0.172365	9.03384	0	-0.008234	0.0516148	-0.0645882	-0.0725192	-4.61512	-0.625996	12	-1.09861	0	0	0.0187507	0	1	1	0
2016	600628	1.88662	22.4781	0.131592	-0.819526	9.07658	0	-0.008234	0.0544004	-0.0618026	-0.172903	-4.61512	-0.625996	12	-1.09861	0	0	0.0201181	0.22826	1	1	0
2017	600628	1.38118	22.4907	0.14426	-1.05764	9.11746	0	-0.008234	0.056403	-0.0598	0.0845864	-4.61512	-0.625996	12	-1.09861	0	0	0.0177294	0.232239	1	1	0
2018	600628	0.941113	22.48	0.1335	-1.19036	9.15673	0	-0.008234	0.0602029	-0.0560001	-0.0424762	-4.61512	-0.625996	13	-1.20397	0	0	0.0162107	0.231601	1	1	1
2019	600628	1.27063	22.6059	0.259391	-0.648952	9.19452	0	-0.008234	0.0905325	-0.0256705	0.218466	-4.61512	-0.625996	13	-1.20397	1	0	0.0184939	0.208063	1	1	1
2007	600697	2.3294	21.5927	-0.753804	0.538525	8.54461	0	-0.008234	0.0262437	-0.0899593	0.416374	-4.61512	-0.625996	14	-1.29928	0	0	0.0210335	0	1	0	0
2008	600697	1.48788	21.7438	-0.602621	0.660729	8.61341	0	-0.008234	0.0328847	-0.0833183	0.0941744	-4.61512	-0.625996	14	-1.29928	0	0	0.0237255	0	1	0	0
2009	600697	1.8422	21.9353	-0.411169	0.770866	8.67761	0	-0.008234	0.0321242	-0.0840788	0.183303	-4.61512	-0.625996	14	-1.29928	0	0	0.0209142	0	1	0	0
2010	600697	1.72309	22.0958	-0.250715	0.841786	8.73793	0	-0.008234	0.0284181	-0.0877849	0.179419	-4.61512	-0.625996	14	-1.29928	0	0	0.0395761	0	1	0	0
2011	600697	1.47263	22.5415	0.195015	1.2919	8.79482	0	-0.008234	0.0336329	-0.0825701	0.306812	-4.61512	-0.625996	14	-1.29928	0	0	0.0273011	0	1	0	0
2012	600697	1.26266	22.7387	0.392253	1.3436	8.8488	0	-0.008234	0.0295968	-0.0866062	0.215349	-4.61512	-0.625996	16	-1.09861	0	0	0.0670952	0	1	0	0
2013	600697	1.11221	22.9722	0.625684	1.37263	8.89987	0	-0.008234	0.034759	-0.081444	0.230627	-4.61512	-0.625996	16	-1.09861	0	0	0.0397618	0	1	0	0
2014	600697	1.09672	23.3082	0.961716	1.31189	8.94846	0	-0.008234	0.0358004	-0.0804026	0.349854	-4.61512	-0.625996	14	-1.29928	0	0	0.0385509	0.0229228	1	1	0
2015	600697	1.20429	23.4768	1.13031	1.29099	8.99479	0	-0.008234	0.0369796	-0.0792234	0.159734	-4.61512	-0.625996	14	-1.29928	0	0	0.0364358	0	1	1	0
2016	600697	1.03472	23.6224	1.27588	1.12056	9.0392	0	-0.008234	0.0389703	-0.0772327	0.136879	-4.61512	-0.625996	14	-1.29928	0	0	0.0107651	0.0361816	1	1	0
2017	600697	0.951556	23.8035	1.45706	1.17225	9.0816	0	-0.008234	0.0445826	-0.0716204	0.233364	-4.61512	-0.625996	14	-1.29928	0	0	0.00846139	0.146237	1	1	0
2018	600697	0.883138	23.8333	1.48687	1.11286	9.12227	0	-0.008234	0.0521244	-0.0640786	0.0831358	-4.61512	-0.625996	14	-1.29928	0	0	0.0103577	0.0202783	1	1	1
2019	600697	0.866961	23.8483	1.50178	1.06105	9.16136	0	-0.008234	0.0524169	-0.0637861	0.0133349	-4.61512	-0.625996	14	-1.29928	0	0	0	0	1	1	1
2007	600712	2.43834	20.5951	-1.75136	1.16679	8.34427	0	-0.008234	0.0337176	-0.0824854	-0.0182826	-4.61512	-0.625996	14	-1.29928	0	0	0.0210092	0.180731	1	0	0
2008	600712	1.3936	20.6252	-1.72123	0.985479	8.42771	0	-0.008234	0.0337762	-0.0824268	-0.0592216	-4.61512	-0.625996	14	-1.29928	0	0	0.0445035	0.486896	1	0	0
2009	600712	2.49936	20.6073	-1.73915	0.941869	8.50451	0	-0.008234	0.0317971	-0.0844059	-0.0466825	-4.61512	-0.625996	13	-1.20397	0	0	0.0248698	0.281564	1	0	0
2010	600712	2.96521	20.8079	-1.53861	0.83195	8.57584	0	-0.008234	0.0419714	-0.0742316	-0.0394762	-4.61512	-0.625996	14	-1.29928	0	0	0.0306926	0.118289	1	0	0
2011	600712	1.72005	21.3432	-1.00332	-0.219337	8.64242	0	-0.008234	0.0446999	-0.0715031	0.857304	-4.61512	-0.625996	14	-1.29928	0	0	0.0293766	0.0619323	1	0	0
2012	600712	1.68494	21.4659	-0.880561	-0.0394459	8.705	0	-0.008234	0.0453146	-0.0708884	0.23262	-4.61512	-0.625996	14	-1.29928	0	0	0.0251855	0.102601	1	0	0
2013	600712	1.49837	21.5068	-0.83967	0.0426568	8.76374	0	-0.008234	0.0485394	-0.0676636	-0.0236571	-4.61512	-0.625996	15	-1.0116	0	0	0.0275847	0.128792	1	0	0
2014	600712	1.87575	21.4553	-0.89118	-0.0816581	8.81922	0	-0.008234	0.0494808	-0.0667222	0.0503409	-4.61512	-0.625996	13	-1.20397	0	0	0.0275868	0	1	1	0
2015	600712	2.96114	21.5193	-0.827208	0.00628248	8.87179	0	-0.008234	0.0500547	-0.0661483	0.0809583	-4.61512	-0.625996	13	-1.20397	0	0	0.0208119	0	1	1	0
2016	600712	2.98431	21.5309	-0.815558	0.106153	8.92186	0	-0.008234	0.0524299	-0.0637731	-0.05612	-4.61512	-0.625996	13	-1.20397	0	0	0.0168934	0.145219	1	1	0
2017	600712	2.43287	21.5288	-0.81771	0.0988882	8.96941	0	-0.008234	0.0428154	-0.0733876	-0.0316503	-4.61512	-0.625996	15	-1.38629	0	0	0.0242862	0.0764709	1	1	0
2018	600712	1.47665	21.4403	-0.9062	0.0137073	9.01481	0	-0.008234	0.057366	-0.058837	-0.0372933	-4.61512	-0.625996	14	-1.29928	0	0	0.0321651	0.0814441	1	1	1
2019	600712	3.24352	21.3615	-0.985004	-0.166443	9.05824	0	-0.008234	0.0581888	-0.0580142	-0.0498951	-4.61512	-0.625996	14	-1.29928	0	0	0.0254481	0.257269	1	1	1
2007	600723	4.48268	21.3305	-1.01594	-0.557747	8.3395	0	-0.008234	0.0475344	-0.0686686	0.284723	-4.61512	-0.625996	15	-1.0116	0	0	0.0127547	0.332829	1	0	0
2008	600723	1.27775	21.3234	-1.02311	-0.496348	8.42332	0	-0.008234	0.0481239	-0.0680791	-0.0794141	-4.61512	-0.625996	13	-0.81093	0	0	0.013648	0.604759	1	0	0
2009	600723	2.75925	21.3521	-0.994404	-0.470783	8.50045	0	-0.008234	0.0511531	-0.0650499	-0.0682598	-4.61512	-0.625996	12	-1.09861	0	0	0.0164857	0.613569	1	0	0
2010	600723	1.59068	22.3062	-0.0403006	0.104986	8.57206	0	-0.008234	0.0569503	-0.0592527	0.210714	-4.61512	-0.625996	12	-1.09861	0	0	0.00810778	0.258957	1	0	0
2011	600723	1.6458	22.4554	0.10893	0.0359718	8.63888	0	-0.008234	0.0541124	-0.0620906	-0.0617514	-4.61512	-0.625996	12	-1.09861	0	0	0.0196152	0.112728	1	0	0
2012	600723	1.29291	22.5419	0.195429	-0.0117261	8.70168	0	-0.008234	0.0534118	-0.0627912	-0.0395415	-4.61512	-0.625996	12	-1.09861	0	0	0.0175098	0	1	0	0
2013	600723	1.17012	22.5876	0.241112	0.0188761	8.76061	0	-0.008234	0.0525753	-0.0636277	0.473911	-4.61512	-0.625996	12	-1.09861	0	0	0.0162218	0	1	0	0
2014	600723	1.28779	22.5788	0.232294	-0.152054	8.81626	0	-0.008234	0.0635064	-0.0526966	-0.0547337	-4.61512	-0.625996	12	-1.09861	0	0	0.0126302	0.0050319	1	1	0
2015	600723	1.58441	22.5542	0.207755	-0.355211	8.86898	0	-0.008234	0.0719348	-0.0442682	-0.0553574	-4.61512	-0.625996	12	-1.09861	0	0	0.0117735	0	1	1	0
2016	600723	1.38218	22.5846	0.238105	-0.377722	8.91919	0	-0.008234	0.0805885	-0.0356145	-0.0723696	-4.61512	-0.625996	12	-1.09861	0	0	0.0104495	0	1	1	0
2017	600723	1.19787	22.6285	0.28199	-0.428272	8.96687	0	-0.008234	0.0877984	-0.0284046	-0.0471596	-4.61512	-0.625996	13	-1.20397	1	0	0.00795026	0.00293659	1	1	0
2018	600723	0.968129	22.6593	0.312845	-0.497028	9.01238	0	-0.008234	0.0927795	-0.0234235	-0.0480497	-4.61512	-0.625996	12	-1.09861	0	0	0.00922166	0.0785294	1	1	1
2019	600723	0.919636	22.6657	0.319234	-0.6544	9.05591	0	-0.008234	0.0939191	-0.0222839	0.159138	-4.61512	-0.625996	12	-1.09861	0	0	0	0.080579	1	1	1
2007	600738	3.56082	20.6061	-1.74039	0.189651	8.33543	0	-0.008234	0.0596407	-0.0565623	0.142529	-4.61512	-0.625996	14	-1.29928	0	0	0.0414567	0.618549	0	0	0
2008	600738	1.5038	20.5988	-1.74768	0.315575	8.41958	0	-0.008234	0.0595261	-0.0566769	0.0249302	-4.61512	-0.625996	14	-1.29928	0	0	0.0612582	0.639234	0	0	0
2009	600738	2.95563	20.7304	-1.61609	0.116688	8.49699	0	-0.008234	0.0537791	-0.0624239	-0.0182138	-4.61512	-0.625996	14	-1.29928	0	0	0.0823621	0.696181	0	0	0
2010	600738	3.13144	20.6643	-1.68221	0.442174	8.56884	0	-0.008234	0.0531313	-0.0630717	-0.261661	-4.61512	-0.625996	14	-1.29928	0	0	0.096809	0.647846	0	0	0
2011	600738	2.04725	20.8033	-1.54313	0.473348	8.63586	0	-0.008234	0.0517339	-0.0644691	-0.0704238	-4.61512	-0.625996	15	-1.38629	0	0	0.0825915	0.767271	0	0	0
2012	600738	1.30452	21.3377	-1.00878	-0.102584	8.69885	0	-0.008234	0.04704	-0.069163	0.653951	-4.61512	-0.625996	15	-1.38629	0	0	0.0903414	0.785296	0	0	0
2013	600738	1.68031	21.2895	-1.05697	-0.340894	8.75794	0	-0.008234	0.0454877	-0.0707153	-0.0390652	-4.61512	-0.625996	14	-1.29928	0	0	0.116402	0.635139	0	0	0
2014	600738	1.80857	21.3561	-0.990406	-0.332526	8.81374	0	-0.008234	0.0545914	-0.0616116	-0.0288575	-4.61512	-0.625996	14	-1.29928	0	0	0.0841933	0.812423	0	1	0
2015	600738	2.45725	21.4286	-0.917845	-0.336511	8.86658	0	-0.008234	0.0639683	-0.0522347	0.00199331	-4.61512	-0.625996	14	-1.29928	0	0	0.0821935	0.891551	0	1	0
2016	600738	1.38377	22.2705	-0.0759794	0.556243	8.91691	0	-0.008234	0.0631946	-0.0530084	1.25853	-4.61512	-0.625996	14	-1.29928	0	0	0.0681113	0.772094	0	1	0
2017	600738	1.86906	22.3329	-0.0136041	0.547431	8.9647	0	-0.008234	0.0495704	-0.0666326	-0.0260597	-4.61512	-0.625996	14	-1.29928	0	0	0.0764329	0.2323	0	1	0
2018	600738	1.25128	22.468	0.121484	-0.114183	9.0103	0	-0.008234	0.057008	-0.059195	-0.544359	-4.61512	-0.625996	14	-1.29928	0	0	0.11857	0.52018	0	1	1
2019	600738	1.59764	22.0368	-0.309672	0.283152	9.05392	0	-0.008234	0.0303458	-0.0858572	-0.229357	-4.61512	-0.625996	14	-1.29928	0	0	0	0.668102	0	1	1
2007	600774	1.65063	21.1105	-1.23601	0.487117	8.31164	0	-0.008234	0.0738199	-0.0423831	-0.0102817	-4.61512	-0.625996	14	-1.29928	0	0	0.0136544	0.0204368	0	0	0
2008	600774	0.975996	21.119	-1.22746	0.49415	8.39773	0	-0.008234	0.0763101	-0.0398929	0.0658221	-4.61512	-0.625996	13	-1.20397	0	0	0.0126334	0.0215174	0	0	0
2009	600774	1.5399	21.1301	-1.21636	0.496909	8.47679	0	-0.008234	0.0780292	-0.0381738	-0.000977986	-4.61512	-0.625996	13	-1.20397	0	0	0.0137525	0.022454	0	0	0
2010	600774	1.66754	21.1859	-1.16052	0.565244	8.55005	0	-0.008234	0.0676293	-0.0485737	0.010833	-4.61512	-0.625996	12	-1.09861	0	0	0.012153	0.0231227	0	0	0
2011	600774	1.19067	21.2336	-1.11291	0.456445	8.6183	0	-0.008234	0.0702045	-0.0459985	0.0440529	-4.61512	-0.625996	12	-1.09861	0	0	0.0119791	0.026278	0	0	0
2012	600774	1.53685	21.2339	-1.11261	0.423843	8.68237	0	-0.008234	0.059864	-0.056339	0.0241676	-4.61512	-0.625996	12	-1.09861	0	0	0.0110502	0.0162137	0	0	0
2013	600774	1.4754	21.2357	-1.11073	0.427804	8.74241	0	-0.008234	0.0597261	-0.0564769	0.0343334	-4.61512	-0.625996	12	-1.09861	0	0	0.0104005	0.013809	0	0	0
2014	600774	2.15826	21.2222	-1.12424	0.344587	8.79906	0	-0.008234	0.0597557	-0.0564473	-0.00999332	-4.61512	-0.625996	12	-1.09861	0	0	0.0208198	0.37423	0	1	0
2015	600774	3.38498	21.2288	-1.11762	0.339619	8.85266	0	-0.008234	0.0680782	-0.0481248	0.0201948	-4.61512	-0.625996	12	-0.693147	0	0	0.023274	0.331783	0	1	0
2016	600774	2.89417	21.2629	-1.08356	0.402405	8.90368	0	-0.008234	0.0861564	-0.0300466	0.00445389	-4.61512	-0.625996	12	-1.09861	0	0	0.0233572	0.376625	0	1	0
2017	600774	2.60614	21.2569	-1.08962	0.372946	8.95209	0	-0.008234	0.0798644	-0.0363386	0.0201205	-4.61512	-0.625996	12	-1.09861	1	0	0.019687	0.496489	0	1	0
2018	600774	2.45029	21.2673	-1.07917	0.3384	8.99826	0	-0.008234	0.0835195	-0.0326835	-0.00543145	-4.61512	-0.625996	12	-1.09861	0	0	0.0216176	0.434279	0	1	1
2019	600774	2.05859	21.245	-1.10146	0.2227	9.04239	0	-0.008234	0.0861671	-0.0300359	-0.0148294	-4.61512	-0.625996	13	-0.81093	0	0	0	0.246848	0	1	1
2007	600814	3.61519	20.7319	-1.61453	-0.056608	8.537	0	-0.008234	0.0268491	-0.0893539	0.0116833	-4.61512	-0.625996	14	-1.29928	0	0	0.0587411	0	1	0	0
2008	600814	1.7918	20.7776	-1.56889	-0.100908	8.6063	0	-0.008234	0.0312756	-0.0849274	-0.0483926	-4.61512	-0.625996	14	-1.29928	0	0	0.060716	0	1	0	0
2009	600814	2.81724	20.9074	-1.43908	0.0465262	8.67094	0	-0.008234	0.0438948	-0.0723082	0.615445	-3.12261	0.866514	13	-1.20397	0	0	0.0546687	0	1	0	0
2010	600814	2.52164	20.9845	-1.36194	-0.00188054	8.73166	0	-0.008234	0.0555423	-0.0606607	-0.0363087	-2.48014	1.50898	14	-1.29928	0	0	0.057569	0	1	0	0
2011	600814	1.80699	21.042	-1.30448	-0.0979775	8.7889	0	-0.008234	0.0543441	-0.0618589	-0.0422402	-2.67755	1.31157	14	-1.29928	0	0	0.0653627	0	1	0	0
2013	600814	0.99772	22.2402	-0.106246	0.0680111	8.89453	0	-0.008234	0.190196	0.0739929	0.595483	-4.61512	-0.625996	14	-1.29928	0	0	0.0181089	0	1	0	0
2014	600814	1.84471	22.2362	-0.110256	-0.196998	8.94338	0	-0.008234	0.0669649	-0.0492381	-0.0212978	-4.61512	-0.625996	14	-1.29928	0	1	0.0160337	0	1	1	0
2015	600814	2.33654	22.24	-0.106438	-0.39687	8.98994	0	-0.008234	0.0736959	-0.0425071	0.301229	-4.61512	-0.625996	14	-1.29928	0	0	0.0679505	0	1	1	0
2016	600814	2.02588	22.3295	-0.0169824	-0.427713	9.03456	0	-0.008234	0.0783256	-0.0378774	0.0667312	-4.61512	-0.625996	13	-1.20397	0	0	0.0650777	0	1	1	0
2017	600814	1.61971	22.3763	0.0298663	-0.457344	9.07715	0	-0.008234	0.0796232	-0.0365798	-0.0573489	-4.61512	-0.625996	14	-1.29928	0	0	0.0469011	0	1	1	0
2018	600814	1.05344	22.4174	0.0709337	-0.464273	9.11801	0	-0.008234	0.0739516	-0.0422514	-0.0740597	-4.61512	-0.625996	12	-1.09861	0	0	0.0586464	0	1	1	1
2019	600814	1.0111	22.4731	0.126668	-0.495614	9.15726	0	-0.008234	0.0630555	-0.0531475	-0.0931875	-4.61512	-0.625996	16	-1.09861	0	0	0.0651129	0	1	1	1
2007	600821	4.26608	20.8742	-1.47231	-0.287128	8.53425	0	-0.008234	0.023073	-0.09313	0.0209136	-4.61512	-0.625996	14	-1.29928	0	0	0.0229487	0	1	0	0
2008	600821	1.53924	20.8399	-1.50659	0.0524305	8.60374	0	-0.008234	0.0294992	-0.0867038	0.36404	-4.61512	-0.625996	14	-1.29928	0	0	0.0249171	0.200231	1	0	0
2009	600821	2.44532	21.0099	-1.3366	0.346282	8.66854	0	-0.008234	0.0381239	-0.0780791	0.267583	-4.61512	-0.625996	14	-1.29928	0	0	0.0392762	0.359283	1	0	0
2010	600821	2.34116	21.1227	-1.22379	0.518928	8.7294	0	-0.008234	0.0220503	-0.0941527	0.261508	-4.61512	-0.625996	14	-1.29928	0	0	0.0414834	0.263791	1	0	0
2011	600821	1.67665	21.1872	-1.15929	0.598569	8.78676	0	-0.008234	0.0282335	-0.0879695	0.164402	-4.61512	-0.625996	13	-1.20397	0	0	0.0289133	0.357749	1	0	0
2012	600821	1.66512	21.271	-1.07552	0.701537	8.84116	0	-0.008234	0.0851022	-0.0311008	0.153957	-4.61512	-0.625996	13	-1.20397	0	0	0.0229122	0.528019	1	0	0
2013	600821	1.73994	21.3971	-0.949363	0.848271	8.89261	0	-0.008234	0.0600925	-0.0561105	0.126158	-4.61512	-0.625996	13	-1.20397	0	0	0.0266761	0.372589	1	0	0
2014	600821	2.0086	21.3756	-0.970894	0.791849	8.94155	0	-0.008234	0.0461736	-0.0700294	0.0503807	-4.61512	-0.625996	13	-1.20397	0	0	0.0246401	0.322055	1	1	0
2015	600821	3.25196	21.3123	-1.03419	0.68579	8.9882	0	-0.008234	0.0203295	-0.0958735	0.0116649	-4.61512	-0.625996	13	-1.20397	0	0	0.0323257	0.4304	1	1	0
2016	600821	3.50195	21.2866	-1.05991	0.907726	9.03289	0	-0.008234	0.0460853	-0.0701177	-0.0430919	-4.61512	-0.625996	12	-1.09861	0	0	0.0305947	0.158179	1	1	0
2017	600821	2.62516	21.1045	-1.24194	0.615574	9.07555	0	-0.008234	0.0518566	-0.0643464	-0.157467	-4.61512	-0.625996	13	-1.20397	0	0	0.0268647	0.131323	1	1	0
2018	600821	2.0931	20.986	-1.36045	1.48937	9.11647	0	-0.008234	0.056684	-0.059519	-0.136678	-4.61512	-0.625996	13	-1.20397	1	0	0.0352927	0.136667	1	1	1
2019	600821	2.75307	20.8041	-1.54238	4.6735	9.15578	0	-0.008234	0.125804	0.00960054	-0.0912231	-4.61512	-0.625996	13	-1.20397	1	0	0	0.15877	1	1	1
2007	600824	3.0897	21.3962	-0.950293	-0.244627	8.53287	0	-0.008234	0.137004	0.020801	0.08342	-4.61512	-0.625996	14	-1.29928	0	1	0.0153115	0	1	0	0
2008	600824	1.7469	21.4143	-0.932175	-0.409345	8.60245	0	-0.008234	0.123388	0.00718466	-0.0277147	-4.61512	-0.625996	14	-1.29928	0	1	0.012738	0	1	0	0
2009	600824	3.71574	21.4362	-0.910253	-0.509682	8.66734	0	-0.008234	0.120134	0.00393093	-0.0247041	-4.61512	-0.625996	14	-1.29928	0	1	0.0128446	0	1	0	0
2010	600824	2.76509	21.4635	-0.883017	-0.608678	8.72826	0	-0.008234	0.108627	-0.00757605	-0.0254597	-4.61512	-0.625996	14	-0.916291	0	0	0.018367	0	1	0	0
2011	600824	1.96192	21.5621	-0.7844	-0.516302	8.78569	0	-0.008234	0.105829	-0.0103743	-0.0306055	-4.61512	-0.625996	14	-0.916291	0	0	0.01657	0	1	0	0
2012	600824	1.72	21.5823	-0.764154	-0.661757	8.84015	0	-0.008234	0.0940764	-0.0221266	-0.0363725	-4.61512	-0.625996	14	-0.916291	0	0	0.0153639	0	1	0	0
2013	600824	2.33685	21.5956	-0.750861	-0.850668	8.89165	0	-0.008234	0.0940839	-0.0221191	0.00563344	-4.61512	-0.625996	20	-0.847298	0	0	0.0161772	0	1	0	0
2014	600824	2.5244	21.7156	-0.630865	-0.829671	8.94063	0	-0.008234	0.0936103	-0.0225927	0.151015	-4.61512	-0.625996	12	-1.09861	0	0	0.012996	0	1	1	0
2015	600824	3.62761	21.7403	-0.60617	-0.979479	8.98732	0	-0.008234	0.0884435	-0.0277595	0.021089	-4.61512	-0.625996	14	-1.29928	0	0	0.0144535	0	1	1	0
2016	600824	2.95177	21.7644	-0.582051	-1.05842	9.03205	0	-0.008234	0.099753	-0.01645	0.0423418	-4.61512	-0.625996	14	-1.29928	0	0	0.0172964	0	1	1	0
2017	600824	2.0127	21.7762	-0.570286	-1.17268	9.07475	0	-0.008234	0.154611	0.0384081	-0.0920674	-4.61512	-0.625996	14	-1.29928	0	0	0.0220614	0	1	1	0
2018	600824	1.4426	21.7778	-0.56864	-1.28753	9.1157	0	-0.008234	0.194022	0.0778186	-0.0809258	-4.61512	-0.625996	14	-1.29928	0	0	0.020904	0	1	1	1
2019	600824	1.35015	21.8806	-0.465838	-1.32195	9.15504	0.003	-0.005234	0.196718	0.0805153	0.181372	-4.61512	-0.625996	12	-1.09861	0	0	0	0	1	1	1
2007	600827	1.23309	23.4568	1.11029	0.738206	8.53287	0	-0.008234	0.164251	0.0480477	0.0930601	-4.61512	-0.625996	12	-1.09861	1	0	0.002031	0	1	0	0
2008	600827	0.930149	23.5814	1.23494	1.04464	8.60245	0	-0.008234	0.162421	0.0462177	-0.107022	-4.61512	-0.625996	12	-1.09861	1	0	0.00164769	0	1	0	0
2009	600827	1.12936	23.6453	1.29883	1.02548	8.66734	0	-0.008234	0.163589	0.0473859	0.220303	-4.61512	-0.625996	12	-1.09861	1	0	0.000886503	0	1	0	0
2010	600827	0.879666	24.3073	1.96084	0.650445	8.72826	0	-0.008234	0.144114	0.0279113	0.913384	-4.61512	-0.625996	12	-1.09861	1	0	0.00148424	0	1	0	0
2011	600827	1.14527	24.3318	1.98529	0.534917	8.78569	0	-0.008234	0.146464	0.0302612	-0.0128113	-4.61512	-0.625996	18	-0.955511	1	0	0.00107458	0	1	0	0
2012	600827	0.985114	24.3865	2.04	0.454816	8.84015	0	-0.008234	0.148237	0.0320342	0.0786304	-4.61512	-0.625996	18	-0.955511	1	0	0.00180809	0	1	0	0
2013	600827	1.01829	24.4345	2.08798	0.441512	8.89165	0	-0.008234	0.147274	0.0310708	0.0456622	-4.61512	-0.625996	18	-0.955511	1	0	0.0016314	0	1	0	0
2014	600827	1.2261	24.519	2.1725	0.252407	8.94063	0	-0.008234	0.153187	0.0369836	0.181881	-4.61512	-0.625996	18	-0.955511	1	0	0.00161271	0	1	1	0
2015	600827	1.23774	24.4936	2.14717	0.200106	8.98732	0	-0.008234	0.15482	0.0386167	-0.0202044	-4.61512	-0.625996	18	-0.955511	1	0	0.00192717	0	1	1	0
2016	600827	1.10496	24.5434	2.19691	0.244883	9.03205	0	-0.008234	0.154176	0.037973	0.0245234	-4.61512	-0.625996	12	-0.336472	1	0	0.001565	0	1	1	0
2017	600827	1.06674	24.5226	2.17611	0.180936	9.07475	0	-0.008234	0.146335	0.0301316	0.0223229	-4.61512	-0.625996	12	-1.09861	1	0	0.00156298	0	1	1	0
2018	600827	0.887808	24.5396	2.19313	0.253981	9.1157	0	-0.008234	0.137689	0.0214857	-0.047224	-4.61512	-0.625996	12	-1.09861	1	0	0.00303956	0	1	1	1
2019	600827	0.884091	24.7431	2.39665	0.431682	9.15504	0	-0.008234	0.131314	0.0151107	0.304911	-4.61512	-0.625996	12	-1.09861	1	0	0	0	1	1	1
2007	600838	3.74666	20.7288	-1.61764	-0.217783	8.52892	0	-0.008234	0.167951	0.0517478	0.0453363	-4.61512	-0.625996	12	-1.09861	0	0	0.0739072	0.196622	1	0	0
2008	600838	1.88434	20.7464	-1.60006	-0.150548	8.59877	0	-0.008234	0.136313	0.0201105	-0.0314754	-4.61512	-0.625996	12	-1.09861	0	0	0.0603705	0.196088	1	0	0
2009	600838	4.26221	20.7427	-1.60382	-0.223341	8.66389	0	-0.008234	0.237355	0.121152	0.0302369	-4.61512	-0.625996	12	-1.09861	0	0	0.0404468	0.199028	1	0	0
2010	600838	3.88634	20.7125	-1.63397	-0.399483	8.72502	0	-0.008234	0.244018	0.127815	-0.0201932	-4.61512	-0.625996	12	-1.09861	0	0	0.0407762	0.192624	1	0	0
2011	600838	2.41514	20.7301	-1.61635	-0.80503	8.78263	0	-0.008234	0.264544	0.148341	0.0267057	-4.61512	-0.625996	13	-1.20397	0	0	0.0365072	0.198664	1	0	0
2012	600838	2.2929	20.7974	-1.5491	-0.539186	8.83725	0	-0.008234	0.226632	0.110429	0.0672387	-4.61512	-0.625996	12	-1.09861	0	0	0.0597401	0.0470014	1	0	0
2013	600838	3.16857	20.8035	-1.54298	-0.687689	8.88889	0	-0.008234	0.249214	0.133011	-0.0473044	-4.61512	-0.625996	11	-0.980829	0	0	0.0619885	0.0468753	1	0	0
2014	600838	3.79108	20.7213	-1.6252	-1.12969	8.93801	0	-0.008234	0.277568	0.161365	-0.0379209	-4.61512	-0.625996	12	-1.09861	0	0	0.0560511	0.0452126	1	1	0
2015	600838	4.54287	21.0935	-1.25297	-1.35636	8.98482	0	-0.008234	0.296717	0.180514	0.404377	-4.61512	-0.625996	12	-1.09861	0	0	0.0542516	0	1	1	0
2016	600838	5.12976	21.1088	-1.23768	-1.70266	9.02966	0	-0.008234	0.22889	0.112687	-0.0844432	-4.61512	-0.625996	12	-1.09861	0	0	0.0564522	0	1	1	0
2017	600838	2.8928	21.075	-1.27152	-2.01429	9.07246	0	-0.008234	0.218814	0.102611	-0.0436019	-4.61512	-0.625996	12	-1.09861	0	0	0.0607367	0	1	1	0
2018	600838	1.91475	20.9943	-1.35221	-2.47868	9.1135	0	-0.008234	0.262167	0.145964	-0.162041	-4.61512	-0.625996	10	-0.847298	0	0	0.0683857	0	1	1	1
2019	600838	1.84899	21.091	-1.25545	-2.46459	9.15292	0	-0.008234	0.22819	0.111987	0.0578225	-4.61512	-0.625996	10	-0.847298	1	0	0	0	1	1	1
2007	600858	3.34334	21.4378	-0.908671	-0.160089	8.51479	0	-0.008234	0.0856337	-0.0305693	0.198363	-4.61512	-0.625996	8	-1.09861	0	0	0.0073108	0	1	0	0
2008	600858	1.77308	21.8833	-0.463198	0.256364	8.5856	0	-0.008234	0.104285	-0.0119182	0.946131	-4.61512	-0.625996	8	-1.09861	0	0	0.0041036	0	1	0	0
2009	600858	1.74024	22.4917	0.145241	0.839295	8.65155	0	-0.008234	0.103324	-0.0128792	0.734286	-3.88552	0.103605	9	-0.693147	0	0	0.00290558	0	1	0	0
2010	600858	1.57772	22.8404	0.493909	0.838361	8.71342	0	-0.008234	0.114593	-0.00160994	0.38065	-3.6665	0.322624	8	-1.09861	0	0	0.00194857	0.0494631	1	0	0
2011	600858	1.28205	23.1105	0.763999	1.1591	8.77168	0	-0.008234	0.112481	-0.00372218	0.237231	-3.28206	0.707068	8	-1.09861	0	0	0.00229323	0.174057	1	0	0
2012	600858	1.16619	23.1865	0.840024	1.10506	8.82688	0	-0.008234	0.108466	-0.00773692	0.142093	-3.26359	0.725536	11	-0.182322	0	0	0.00319544	0.170558	1	0	0
2013	600858	1.06475	23.2464	0.899912	1.09538	8.87905	0	-0.008234	0.115579	-0.000624204	0.0262081	-3.22153	0.767592	8	-1.09861	0	0	0.00269631	0.165279	1	0	0
2014	600858	1.1514	23.2907	0.944187	1.09825	8.92864	0	-0.008234	0.126549	0.010346	0.067232	-3.19862	0.790507	8	-1.09861	0	0	0.00237194	0.187676	1	1	0
2015	600858	1.21287	23.1697	0.823247	0.918585	8.97588	0	-0.008234	0.121432	0.00522875	0.0118707	-3.9452	0.0439273	8	-1.09861	0	0	0.00516397	0.244847	1	1	0
2016	600858	1.13572	23.2084	0.861966	0.995511	9.02112	0	-0.008234	0.136102	0.0198988	-0.00186567	-3.96106	0.0280626	8	-1.09861	0	0	0.00366855	0.022112	1	1	0
2017	600858	1.04922	23.1852	0.83869	0.967357	9.06427	0	-0.008234	0.137434	0.0212306	-0.00758426	-4.61512	-0.625996	8	-1.09861	0	0	0.0045806	0.0214099	1	1	0
2018	600858	0.948643	23.2497	0.903226	1.06296	9.10565	0	-0.008234	0.137988	0.0217851	-0.0298882	-4.61512	-0.625996	12	-0.693147	0	0	0.00634731	0	1	1	1
2019	600858	0.950301	23.1177	0.771183	0.871277	9.14538	0	-0.008234	0.14782	0.0316165	-0.0376984	-4.61512	-0.625996	12	-1.60944	0	0	0.00471975	0	1	1	1
2011	601116	1.9536	21.7978	-0.548694	0.108729	5.72031	0	-0.008234	0.141374	0.0251711	0.0693571	-4.61512	-0.625996	10	-0.847298	0	1	0.0130705	0	0	0	0
2012	601116	1.77528	21.8371	-0.509363	0.0307644	6.50877	0	-0.008234	0.140597	0.0243944	0.0158342	-4.61512	-0.625996	9	-0.693147	0	1	0.0130182	0.0394694	0	0	0
2013	601116	1.63664	21.8505	-0.496005	-0.0307371	6.94312	0	-0.008234	0.154081	0.0378784	0.0985021	-4.61512	-0.625996	10	-0.847298	0	1	0.0165382	0	0	0	0
2014	601116	1.6915	21.7698	-0.576667	-0.24318	7.24494	0	-0.008234	0.160262	0.0440595	0.297165	-4.61512	-0.625996	10	-0.847298	0	1	0.0178723	0	0	1	0
2015	601116	2.31658	21.7545	-0.591952	-0.257283	7.47647	0	-0.008234	0.159154	0.0429508	0.040496	-4.61512	-0.625996	10	-0.847298	0	0	0.0186987	0.0246392	0	1	0
2016	601116	6.92546	21.7089	-0.6376	-0.394997	7.66482	0	-0.008234	0.162529	0.0463261	0.0369176	-4.61512	-0.625996	11	-0.559616	0	0	0.0181401	0	0	1	0
2017	601116	3.49526	21.7402	-0.60622	-0.371914	7.82285	0	-0.008234	0.174861	0.0586575	0.00917509	-4.61512	-0.625996	12	-1.09861	0	0	0.0176953	0	0	1	0
2018	601116	1.62678	22.2135	-0.132939	-0.85794	7.95928	0	-0.008234	0.190451	0.0742483	0.00424234	-4.61512	-0.625996	12	-1.09861	0	0	0.0153574	0.038364	0	1	1
2019	601116	1.85713	22.2391	-0.107328	-0.826739	8.07931	0	-0.008234	0.205871	0.0896682	0.0149951	-4.61512	-0.625996	13	-1.20397	1	0	0.0178279	0.0384397	0	1	1
2010	601801	3.24459	22.2469	-0.0995908	-1.12999	5.8522	0	-0.008234	0.124557	0.00835425	-0.0247991	-4.61512	-0.625996	13	-1.20397	0	0	0.0104974	0.025573	1	0	0
2011	601801	2.27113	22.2979	-0.0485397	-1.28245	6.56948	0	-0.008234	0.126551	0.010348	0.304849	-4.61512	-0.625996	12	-1.09861	0	0	0.0104733	0.0259878	1	0	0
2012	601801	1.98255	22.4018	0.0553435	-1.26837	6.98379	0	-0.008234	0.125716	0.00951312	-0.1688	-4.61512	-0.625996	12	-1.09861	0	0	0.00985384	0	1	0	0
2013	601801	2.06859	22.5557	0.209263	-1.08402	7.27517	0	-0.008234	0.0993284	-0.0168746	0.339066	-4.61512	-0.625996	12	-1.09861	0	0	0.0103406	0	1	0	0
2014	601801	2.37564	22.6985	0.352008	-0.957267	7.50053	0	-0.008234	0.0905635	-0.0256395	-0.13975	-4.61512	-0.625996	12	-1.09861	0	0	0.00843545	0	1	1	0
2015	601801	4.01217	22.7934	0.44694	-1.04547	7.68432	0	-0.008234	0.0862172	-0.0299858	0.35462	-4.61512	-0.625996	14	-1.29928	0	0	0.00862709	0	1	1	0
2016	601801	3.38158	23.1224	0.775927	-1.33583	7.83992	0	-0.008234	0.0790878	-0.0371152	0.179144	-4.61512	-0.625996	14	-1.29928	0	0	0.00647275	0	1	1	0
2017	601801	1.93398	23.2319	0.885416	-1.25834	7.97419	0	-0.008234	0.0745019	-0.0417011	0.180378	-4.61512	-0.625996	15	-1.38629	0	0	0.00675155	0	1	1	0
2018	601801	1.22905	23.3013	0.954804	-1.26469	8.09255	0.0005	-0.007734	0.0726863	-0.0435167	0.170036	-4.61512	-0.625996	16	-1.46634	0	0	0.0059962	0	1	1	1
2019	601801	1.01851	23.3677	1.02122	-1.13063	8.19836	0.0014	-0.006834	0.0901751	-0.0260279	0.0910993	-4.61512	-0.625996	14	-1.29928	0	0	0.00470953	0	1	1	1
2018	601828	0.912962	25.4315	3.08507	0.369825	5.85507	0.0031	-0.005134	0.123049	0.00684646	0.143215	-4.61512	-0.625996	17	-0.606136	0	1	0.014212	0.274691	0	1	1
2019	601828	0.898296	25.5297	3.18323	0.40318	6.57088	0.0044	-0.003834	0.141637	0.0254341	0.129902	-4.61512	-0.625996	19	-0.77319	0	1	0.00995062	0.214785	0	1	1
2010	601933	4.00908	22.624	0.277485	-0.308321	2.83321	0	-0.008234	0.130638	0.0144354	0.522571	-4.61512	-0.625996	14	-1.29928	0	0	0.00491179	0	0	0	0
2011	601933	3.01536	22.9711	0.624601	0.28092	5.94542	0	-0.008234	0.134041	0.017838	0.550813	-4.61512	-0.625996	14	-1.29928	0	0	0.00554487	0	0	0	0
2012	601933	2.36945	23.1127	0.766187	0.382721	6.6174	0	-0.008234	0.13717	0.0209666	0.28486	-4.61512	-0.625996	14	-1.29928	0	0	0.00464764	0.226415	0	0	0
2013	601933	2.21103	23.2861	0.939652	0.176552	7.01481	0	-0.008234	0.141588	0.0253848	0.167415	-4.61512	-0.625996	14	-1.29928	0	0	0.00416075	0.253907	0	0	0
2014	601933	2.4136	23.4628	1.11632	0.332645	7.29845	0	-0.008234	0.143325	0.0271222	0.278267	-4.61512	-0.625996	17	-1.54045	0	0	0.00410343	0.356042	0	1	0
2015	601933	2.41848	23.7341	1.38762	-0.425767	7.51915	0	-0.008234	0.158622	0.0424194	0.146944	-4.61512	-0.625996	16	-1.09861	0	0	0.00410559	0.190304	0	1	0
2016	601933	1.94264	24.1056	1.75909	-0.634988	7.7003	0	-0.008234	0.153391	0.0371879	0.057792	-4.61512	-0.625996	16	-1.09861	0	0	0.00480193	0.259681	0	1	0
2017	601933	3.31982	24.2158	1.86937	-0.493212	7.85322	0	-0.008234	0.153991	0.0377876	0.345553	-4.61512	-0.625996	15	-1.0116	0	0	0.00375278	0.238206	0	1	0
2018	601933	2.41033	24.4028	2.05631	0.0384851	7.98582	0.0021	-0.006134	0.176382	0.0601791	0.223562	-4.61512	-0.625996	17	-1.17865	0	0	0.00423953	0.0754032	0	1	1
2019	601933	1.98766	24.6813	2.33481	0.444363	8.10289	0	-0.008234	0.175411	0.0592077	0.306087	-4.61512	-0.625996	14	-1.29928	0	0	0.00472578	0.136241	0	1	1
2012	603001	1.89928	22.3516	0.00511517	-0.884176	5.52146	0.0091	0.000866	0.117965	0.0017624	0.233172	-2.59852	1.39061	12	-0.693147	0	1	0.00614135	0	0	0	0
2013	603001	1.4685	22.2874	-0.0590373	-1.25635	6.42162	0.0114	0.003166	0.187397	0.0711944	0.335255	-2.31634	1.67279	18	-0.451985	0	0	0.00541498	0.235697	0	0	0
2014	603001	1.69039	22.2791	-0.0673837	-1.5218	6.88755	0.0096	0.001366	0.14505	0.0288466	0.0256206	-2.94817	1.04095	11	-0.980829	0	0	0.00806898	0.2471	0	1	0
2015	603001	2.66384	22.4541	0.10764	-0.964925	7.20415	0.0102	0.001966	0.125973	0.00976954	0.588708	-2.90318	1.08595	11	-0.980829	0	0	0.0134629	0.324206	0	1	0
2016	603001	1.91739	22.4362	0.0896883	-1.03871	7.44483	0.0117	0.003466	0.140574	0.0243714	0.0445497	-4.03789	-0.0487693	12	-0.693147	0	0	0.0117543	0.447195	0	1	0
2017	603001	1.32293	22.3973	0.0508678	-1.1796	7.6382	0.0119	0.003666	0.16714	0.050937	-0.023012	-4.07418	-0.0850502	12	-0.693147	0	0	0.00996813	0.569886	0	1	0
2018	603001	1.01641	22.308	-0.0384957	-1.48068	7.80016	0.0133	0.005066	0.152912	0.036709	-0.0694167	-4.61512	-0.625996	12	-0.693147	0	0	0.0106079	0.616116	0	1	1
2019	603001	0.960201	22.2239	-0.122543	-1.69213	7.93952	0.0173	0.009066	0.17009	0.0538871	-0.0491883	-3.98334	0.0057811	12	-0.693147	0	0	0	0.609423	0	1	1
2016	603101	3.26912	21.4798	-0.866666	-0.273747	5.48064	0	-0.008234	0.0663591	-0.0498439	-0.0271677	-1.87646	2.11267	11	-0.980829	0	1	0.0185363	0.106633	0	1	0
2017	603101	1.80844	21.6144	-0.732057	-0.121749	6.40523	0	-0.008234	0.06335	-0.052853	0.152414	-1.91995	2.06918	13	-1.20397	0	0	0.0283691	0.343836	0	1	0
2018	603101	1.59666	22.1486	-0.197908	0.744591	6.8773	0	-0.008234	0.0916687	-0.0245343	0.44689	-2.07595	1.91318	12	-1.09861	1	0	0.0249977	0.445439	0	1	1
2019	603101	1.42699	22.0611	-0.285393	0.566007	7.19669	0	-0.008234	0.118343	0.00214041	0.03705	-2.21813	1.77099	12	-1.09861	0	0	0	0.589597	0	1	1
2016	603708	2.50779	22.5159	0.169478	0.454653	2.94444	0	-0.008234	0.175174	0.0589705	0.0107654	-4.61512	-0.625996	10	-0.847298	1	1	0.00679933	0	0	1	0
2017	603708	2.09795	22.5595	0.212983	0.423186	5.95064	0	-0.008234	0.171075	0.054872	0.177398	-4.61512	-0.625996	10	-0.847298	0	1	0.00635232	0	0	1	0
2018	603708	1.92165	22.6911	0.344642	0.437356	6.61874	0	-0.008234	0.170841	0.054638	0.537638	-4.61512	-0.625996	10	-0.847298	0	1	0.0059923	0.0560627	0	1	1
2019	603708	2.38012	22.8639	0.517452	0.570922	7.01571	0	-0.008234	0.168834	0.0526313	0.266041	-4.61512	-0.625996	10	-0.847298	0	1	0	0	0	1	1
2016	603777	4.92438	21.7418	-0.604684	-0.739944	4.39445	0	-0.008234	0.309082	0.192879	-0.0204157	-4.61512	-0.625996	14	-0.916291	0	0	0.0096669	0	0	1	0
2017	603777	2.53689	21.8224	-0.524115	-0.554747	6.10032	0	-0.008234	0.309441	0.193238	0.0194809	-4.61512	-0.625996	14	-0.916291	1	0	0.0112202	0.23123	0	1	0
2018	603777	1.50259	21.7675	-0.578943	-0.629292	6.69827	0	-0.008234	0.333944	0.217741	0.0246	-4.61512	-0.625996	16	-1.09861	0	0	0.010527	0.236265	0	1	1
2019	603777	1.77709	21.7763	-0.570184	-0.469391	7.06987	0.006	-0.002234	0.330993	0.21479	0.0139111	-4.61512	-0.625996	14	-0.916291	0	0	0	0.240363	0	1	1
2017	603825	1.7604	22.2841	-0.0623231	1.06635	5.02388	0.0274	0.019166	0.0387038	-0.0774992	-0.067742	-4.61512	-0.625996	10	-0.847298	0	1	0.0512554	0.0590257	0	1	0
2018	603825	1.2976	22.5498	0.203287	1.28816	6.24804	0.0255	0.017266	0.0341241	-0.0820789	0.0149527	-4.61512	-0.625996	10	-0.847298	0	1	0.0439742	0.473724	0	1	1
2019	603825	1.4573	22.5275	0.181035	0.951906	6.78219	0.0266	0.018366	0.0427699	-0.0734331	0.283854	-4.61512	-0.625996	10	-0.847298	0	1	0	0.440267	0	1	1
2016	603900	3.94458	21.6368	-0.709657	-1.45603	3.66356	0	-0.008234	0.249498	0.133295	0.0535487	-4.61512	-0.625996	11	-0.980829	0	1	0.0287399	0	0	1	0
2017	603900	3.67909	21.7639	-0.582609	-1.43419	6.00141	0.0001	-0.008134	0.251468	0.135265	0.175257	-4.61512	-0.625996	12	-1.09861	0	1	0.0379794	0.15648	0	1	0
2018	603900	1.59485	21.7462	-0.600297	-1.84157	6.64509	0.0011	-0.007134	0.295591	0.179388	-0.0466026	-4.61512	-0.625996	11	-0.980829	0	1	0.0274037	0.185985	0	1	1
2019	603900	1.32247	21.7226	-0.623827	-1.83129	7.03351	0	-0.008234	0.343746	0.227543	-0.0171665	-4.61512	-0.625996	11	-0.980829	0	1	0	0.289487	0	1	1

## Sheet: Sheet2
	CFP	DOI	RDI	MI	CI	SC	ER	BM	PL	AG
Observations	590	590	590	590	590	590	590	590	590	590
Mean	2.17322	-3.98913	0.008234	0.116203	0.16346	22.3465	0.023216	0.19661	0.176749	8.10952
Median	1.69426	-4.61512	0	0.08816	0.08869	22.267	0.150777	0	0.023881	8.51479
Maximum	12.4763	1.58918	0.2091	0.517798	2.66047	26.1907	4.6735	1	0.938601	9.20059
Minimum	0.634955	-4.61512	0	0.002263	-1.37594	18.8827	-3.12352	0	0	2.19722
Std. Dev.	1.55693	1.26168	0.022646	0.088142	0.316888	1.11275	0.964723	0.397772	0.244289	1.08163
Skewness	3.27871	2.11626	4.25475	1.46744	2.5394	0.467381	-0.181981	1.52674	1.33747	-1.99656
Kurtosis	17.2622	6.60155	25.2049	5.85622	17.6174	3.24353	3.91806	3.33093	3.70223	8.01899
Jarque-Bera	6057.59	759.264	13901.1	412.301	5886.81	22.9383	23.9764	231.901	188.025	1011.24
Probability	0	0	0	0	0	1e-05	6e-06	0	0	0
Sum	1282.2	-2353.58	4.8579	68.5596	96.4412	13184.4	13.6972	116	104.282	4784.61
Sum Sq. Dev.	1427.75	937.586	0.302056	4.576	59.1464	729.312	548.176	93.1932	35.1499	689.088
		0.0185159
	DOI	DOI*DOI	DOI*DOI*DOI
DOI	1
DOI*DOI	-0.969786	1
DOI*DOI*DOI	0.944952	-0.99434	1
	CFP	DOI	DOI1*DOI	DOI1*DOI1*DOI	RDI	MI	CI	SC	SC1*SC1	ER	BL	BM	AG
CFP	1
DOI	0.101439	1
DOI1*DOI	-0.130095	-0.703229	1
DOI1*DOI1*DOI	0.0238663	-0.0571507	0.514064	1
RDI	0.456035	0.475074	-0.367799	-0.0573416	1
MI	0.118958	0.101132	0.00175754	0.107243	0.284343	1
CI	0.190195	0.0710312	-0.00958442	0.084671	0.212546	0.0527723	1
SC	-0.437547	-0.0231494	-0.142353	-0.0769058	-0.182737	-0.0505097	0.0569499	1
SC1*SC1	0.127635	0.124214	-0.197316	-0.018846	-0.00594035	0.00331835	0.0443412	0.312031	1
ER	-0.434872	-0.0925745	0.134846	0.0816002	-0.377639	-0.381122	-0.0779003	0.372974	0.00510759	1
BL	-0.160996	-0.038102	-0.0286219	-0.052503	-0.0413301	-0.106559	-0.0182814	0.0456841	0.0155401	0.162668	1
BM	0.163827	0.150469	-0.122079	-0.0475627	0.203028	0.0974786	0.054364	-0.00425107	0.00429877	-0.0150002	0.0252146	1
AG	-0.361402	-0.150546	-0.00720265	-0.169253	-0.22518	-0.279097	-0.221559	0.250911	0.0338459	0.341147	0.10972	-0.353863	1

## Sheet: Sheet3
-0.551837
0.207111
			15	-7.34647	2.90035
			15.5	-6.84647	1.15468
			16	-6.34647	-0.487441
			16.5	-5.84647	-2.02601
			17	-5.34647	-3.46101
			17.5	-4.84647	-4.79247
			18	-4.34647	-6.02037
			18.5	-3.84647	-7.14471
			19	-3.34647	-8.1655
			19.5	-2.84647	-9.08273
			20	-2.34647	-9.8964
			20.5	-1.84647	-10.6065
			21	-1.34647	-11.2131
			21.5	-0.84647	-11.7161
			22	-0.34647	-12.1156
			22.5	0.15353	-12.4115
			23	0.65353	-12.6038
			23.5	1.15353	-12.6926
			24	1.65353	-12.6778
			24.5	2.15353	-12.5595
			25	2.65353	-12.3376
			25.5	3.15353	-12.0122
			26	3.65353	-11.5832
			26.5	4.15353	-11.0506
			27	4.65353	-10.4145
			27.5	5.15353	-9.67488
			28	5.65353	-8.83167
			28.5	6.15353	-7.8849
			29	6.65353	-6.83458
			29.5	7.15353	-5.6807
			30	7.65353	-4.42327
			30.5	8.15353	-3.06228
			31	8.65353	-1.59773
			31.5	9.15353	-0.0296331
			32	9.65353	1.64202
			32.5	10.1535	3.41723
			33	10.6535	5.296
			33.5	11.1535	7.27832
			34	11.6535	9.3642
			34.5	12.1535	11.5536
			35	12.6535	13.8466
